# Supplementary material for: cis-Chlorido(methyl­amine)­bis­(propane-1,3-diamine)­cobalt(III) dichloride monohydrate
Source: Acta Crystallogr Sect E Struct Rep Online. 2013 Mar 13;69(Pt 4):m205–6. doi: 10.1107/S1600536813006442 (PMC3629484; doi:10.1107/S1600536813006442)
Supplement: Supplementary file 2 [file e-69-0m205-Isup2.hkl]

# 
# h,k,l, Fc-squared, Fo-squared, sigma(Fo-squared) and status flag 
# 
data_I
_shelx_title ' ka25 in P -1' 
_shelx_refln_list_code          4 
_shelx_F_calc_maximum      130.13 
_exptl_crystal_F_000       380.00 
_reflns_d_resolution_high  0.8409 
 
loop_ 
 _symmetry_equiv_pos_as_xyz 
 'x, y, z' 
 '-x, -y, -z' 
 
_cell_length_a     7.4752 
_cell_length_b     7.9065 
_cell_length_c    14.4663 
_cell_angle_alpha  76.022 
_cell_angle_beta   76.907 
_cell_angle_gamma  73.779 
 
_shelx_F_squared_multiplier     1.000 
 
loop_ 
 _refln_index_h 
 _refln_index_k 
 _refln_index_l 
 _refln_F_squared_calc 
 _refln_F_squared_meas 
 _refln_F_squared_sigma 
 _refln_observed_status 
   1   0   0     2026.22     1923.83     13.00 o 
   2   0   0     7583.72     7812.24     83.08 o 
   3   0   0      684.82      742.23     12.09 o 
   4   0   0        1.76        4.57      5.84 o 
   5   0   0        6.70       12.85      7.78 o 
   6   0   0     1169.81     1180.72     44.23 o 
   7   0   0      124.45      156.99     33.39 o 
   8   0   0       67.38       86.00     34.20 o 
  -8   1   0        4.62      -23.08     34.37 o 
  -7   1   0      294.12      286.11     39.81 o 
  -6   1   0      139.22      144.16     16.25 o 
  -5   1   0       96.20      104.35     11.22 o 
  -4   1   0        6.23        9.64      8.15 o 
  -3   1   0     1962.75     1840.42     35.53 o 
  -2   1   0      911.31      978.05     25.60 o 
  -1   1   0     2047.81     2363.55     21.81 o 
   0   1   0     8342.25     8188.36     64.69 o 
   1   1   0      306.82      386.86      5.70 o 
   2   1   0       16.93       26.84      7.21 o 
   3   1   0      338.99      370.42      9.33 o 
   4   1   0       34.98       31.83      5.39 o 
   5   1   0     1701.74     1621.64     22.43 o 
   6   1   0      455.64      460.37     10.03 o 
   7   1   0      230.37      207.88     37.35 o 
   8   1   0        0.79       29.29     24.83 o 
  -7   2   0       14.23       11.17     36.14 o 
  -6   2   0       38.86       52.71     12.63 o 
  -5   2   0        8.96       11.37     12.90 o 
  -4   2   0     4093.78     4024.37     96.87 o 
  -3   2   0     2373.46     2273.56     29.05 o 
  -2   2   0     4926.80     5002.72    100.19 o 
  -1   2   0     1291.97     1424.69     48.09 o 
   0   2   0     1698.30     1812.28     28.69 o 
   1   2   0     1393.31     1353.26     13.71 o 
   2   2   0     6344.33     6416.44     28.01 o 
   3   2   0      845.98      850.16      7.94 o 
   4   2   0     1827.83     1813.49     19.28 o 
   5   2   0      624.93      613.21     35.38 o 
   6   2   0       95.18       99.11      9.22 o 
   7   2   0       31.65       41.10     28.90 o 
   8   2   0       16.86       25.59     32.44 o 
  -7   3   0       79.93       78.39     20.70 o 
  -6   3   0      366.35      398.70     21.11 o 
  -5   3   0     1381.73     1361.98     45.87 o 
  -4   3   0     3560.96     3377.70     86.26 o 
  -3   3   0      475.20      439.78     16.39 o 
  -2   3   0      438.12      372.21     20.54 o 
  -1   3   0      517.81      575.79     31.04 o 
   0   3   0      376.12      375.83     15.71 o 
   1   3   0     1509.96     1532.45     27.12 o 
   2   3   0     6598.41     6432.55     68.87 o 
   3   3   0      652.09      641.64     13.83 o 
   4   3   0     1295.15     1261.87     11.36 o 
   5   3   0      400.09      355.38     13.37 o 
   6   3   0       10.92        5.25     21.81 o 
   7   3   0       47.22       55.69     26.00 o 
   8   3   0      272.59      253.38     37.01 o 
  -6   4   0       27.50        9.20     26.73 o 
  -5   4   0     1230.86     1308.59     31.98 o 
  -4   4   0       41.75       38.51     12.22 o 
  -3   4   0     1351.97     1309.76     48.19 o 
  -2   4   0      324.17      350.89     32.41 o 
  -1   4   0      263.32      239.30     30.10 o 
   0   4   0       74.18       65.88     25.77 o 
   1   4   0     5039.86     4855.58     49.05 o 
   2   4   0       12.01       18.50     11.40 o 
   3   4   0     2010.08     1993.29     24.03 o 
   4   4   0       11.34       22.55      7.71 o 
   5   4   0       38.38       32.54      4.85 o 
   6   4   0      148.57      107.82     25.59 o 
   7   4   0      532.01      453.22     38.22 o 
   8   4   0      306.20      324.90     39.18 o 
  -5   5   0       34.44       21.64     30.98 o 
  -4   5   0        0.22       -5.08     12.48 o 
  -3   5   0      257.10      235.00     32.76 o 
  -2   5   0     1083.44     1002.70     46.40 o 
  -1   5   0      111.39       70.31     32.39 o 
   0   5   0     1427.36     1345.60     50.85 o 
   1   5   0       13.58       17.52     27.19 o 
   2   5   0      289.53      270.61     19.68 o 
   3   5   0      169.02      166.24     16.69 o 
   4   5   0      278.02      290.28     18.27 o 
   5   5   0      691.76      637.93     46.26 o 
   6   5   0      583.15      546.36     39.67 o 
   7   5   0      431.97      442.22     37.87 o 
   8   5   0        5.98       -2.30     25.87 o 
  -4   6   0        0.58        3.98     32.60 o 
  -3   6   0      995.79      908.97     52.82 o 
  -2   6   0      305.35      335.91     39.01 o 
  -1   6   0     3265.75     3263.51     57.29 o 
   0   6   0      528.64      424.52     44.90 o 
   1   6   0      525.17      497.59     38.83 o 
   2   6   0      112.41      107.10     19.77 o 
   3   6   0        3.88       -1.76     16.07 o 
   4   6   0      613.77      627.57     26.62 o 
   5   6   0       56.04       56.70     12.23 o 
   6   6   0      562.16      551.32     42.09 o 
   7   6   0       19.78       21.81     27.39 o 
  -3   7   0      246.21      262.68     43.10 o 
  -2   7   0      108.83       97.22     30.60 o 
  -1   7   0      257.22      222.67     34.23 o 
   0   7   0        0.66      -10.95     25.57 o 
   1   7   0      184.15      185.12     34.69 o 
   2   7   0        2.39       -6.76     30.31 o 
   3   7   0      668.55      660.97     30.84 o 
   4   7   0       42.01       45.91     14.50 o 
   5   7   0      344.56      349.15     23.01 o 
   6   7   0       44.81       55.38     26.39 o 
  -2   8   0      144.46      178.76     43.26 o 
  -1   8   0        7.11       35.53     36.01 o 
   0   8   0       44.48       74.58     38.05 o 
   1   8   0       12.42       29.19     30.82 o 
   2   8   0      492.91      504.27     31.07 o 
   3   8   0       16.83       18.04     20.57 o 
   4   8   0       72.12       72.74     15.99 o 
   5   8   0       12.83       25.17     22.61 o 
   1   9   0      324.16      319.61     43.00 o 
   2   9   0       91.71      107.60     37.93 o 
   3   9   0       10.58       40.96     33.74 o 
  -5  -8   1       19.67       10.46     17.20 o 
  -4  -8   1      190.84      205.36     24.41 o 
  -3  -8   1      449.43      529.61     43.95 o 
  -2  -8   1        0.25      -11.46     38.89 o 
  -1  -8   1      430.86      432.55     31.48 o 
   0  -8   1      132.38      157.79     25.47 o 
   1  -8   1        2.14       74.86     40.32 o 
   2  -8   1       11.95       21.27     36.69 o 
  -6  -7   1      193.40      159.00     30.34 o 
  -5  -7   1        0.38        0.35     15.35 o 
  -4  -7   1     1124.64     1092.00     43.00 o 
  -3  -7   1      528.74      498.41     28.75 o 
  -2  -7   1      107.57       74.03     36.57 o 
  -1  -7   1      327.63      269.86     39.08 o 
   0  -7   1      101.36       79.47     41.59 o 
   1  -7   1      111.95       91.86     26.76 o 
   2  -7   1      177.29      169.70     41.27 o 
   3  -7   1       15.38       53.06     31.32 o 
  -7  -6   1      253.63      295.70     36.58 o 
  -6  -6   1      213.42      194.86     31.89 o 
  -5  -6   1      362.92      398.13     22.40 o 
  -4  -6   1     1296.68     1313.78     34.74 o 
  -3  -6   1       21.75       14.27     17.38 o 
  -2  -6   1      324.36      312.81     22.14 o 
  -1  -6   1       10.10       -2.11     30.07 o 
   0  -6   1       34.12       15.67     34.33 o 
   1  -6   1      917.87      844.83     52.57 o 
   2  -6   1      458.54      470.81     40.13 o 
   3  -6   1        6.84        9.81     34.43 o 
   4  -6   1       35.82       67.01     30.17 o 
  -7  -5   1      282.04      282.59     33.16 o 
  -6  -5   1      218.17      161.30     30.22 o 
  -5  -5   1      941.82      972.71     45.01 o 
  -4  -5   1      246.51      268.35     19.37 o 
  -3  -5   1       94.61      100.67     15.30 o 
  -2  -5   1     1277.51     1208.29     30.70 o 
  -1  -5   1      202.35      233.24     32.67 o 
   0  -5   1       76.96       57.50     27.08 o 
   1  -5   1      886.94      827.94     43.33 o 
   2  -5   1      687.33      652.35     47.66 o 
   3  -5   1       18.38       53.31     34.05 o 
   4  -5   1        1.21        8.35     14.07 o 
   5  -5   1      120.15      126.46     17.56 o 
  -8  -4   1     1108.60     1038.01     57.49 o 
  -7  -4   1       39.36       23.61     22.12 o 
  -6  -4   1      744.02      714.67     42.65 o 
  -5  -4   1       57.52       58.36      7.24 o 
  -4  -4   1       96.31      109.21     10.74 o 
  -3  -4   1      279.79      295.12     17.34 o 
  -2  -4   1     1856.49     1797.86     79.61 o 
  -1  -4   1        4.25       13.47     13.14 o 
   0  -4   1       14.66        4.83     26.73 o 
   1  -4   1      876.55      985.14     42.54 o 
   2  -4   1       18.00        3.40     24.61 o 
   3  -4   1       13.56        0.70     27.06 o 
   4  -4   1      654.96      639.68     24.04 o 
   5  -4   1      133.47      152.09     21.46 o 
   6  -4   1       69.40       65.18     30.43 o 
  -8  -3   1      415.07      429.27     41.69 o 
  -7  -3   1      197.63      209.31     30.05 o 
  -6  -3   1      350.43      320.66     32.17 o 
  -5  -3   1        6.27        2.07      4.81 o 
  -4  -3   1      800.46      812.02     23.09 o 
  -3  -3   1     3303.40     3440.12     27.63 o 
  -2  -3   1     1438.28     1463.59     19.87 o 
  -1  -3   1      116.88      120.64      7.97 o 
   0  -3   1      135.88      155.18     13.01 o 
   1  -3   1       19.58       21.95     20.95 o 
   2  -3   1       11.23        4.74     22.70 o 
   3  -3   1     2765.09     2860.20     63.29 o 
   4  -3   1     1890.25     1819.58     37.75 o 
   5  -3   1        4.67        7.39     13.25 o 
   6  -3   1       46.69       56.57     15.81 o 
   7  -3   1      117.66      142.46     16.54 o 
  -8  -2   1        6.66       36.70     32.32 o 
  -7  -2   1      266.48      261.14     34.09 o 
  -6  -2   1      694.42      699.77     15.35 o 
  -5  -2   1        2.72        1.76      5.29 o 
  -4  -2   1     1397.57     1327.24     19.90 o 
  -3  -2   1      564.72      581.01     12.86 o 
  -2  -2   1      201.96      228.14      7.50 o 
  -1  -2   1     1074.23     1121.91     15.19 o 
   0  -2   1      285.90      296.73     11.17 o 
   1  -2   1     4698.78     4898.62    117.66 o 
   2  -2   1      129.18      152.88     14.21 o 
   3  -2   1     2875.72     2858.71     33.70 o 
   4  -2   1      274.46      289.72     15.70 o 
   5  -2   1      442.16      426.31     19.47 o 
   6  -2   1      296.00      302.08     17.38 o 
   7  -2   1       15.24       12.65     17.94 o 
  -8  -1   1       81.94      135.24     28.77 o 
  -7  -1   1      824.84      763.16     49.46 o 
  -6  -1   1      601.07      629.51     24.89 o 
  -5  -1   1     1051.91     1065.05     20.98 o 
  -4  -1   1      131.24      124.33      7.11 o 
  -3  -1   1      798.68      844.80     13.79 o 
  -2  -1   1       50.35       55.40      4.55 o 
  -1  -1   1     3218.92     3057.05     29.43 o 
   0  -1   1     2849.90     2960.20     32.00 o 
   1  -1   1        0.11       -2.36     11.64 o 
   2  -1   1      892.45      916.42     32.02 o 
   3  -1   1     1021.37      997.64     28.32 o 
   4  -1   1       33.50       23.83      8.42 o 
   5  -1   1      823.39      811.98     19.83 o 
   6  -1   1     1169.78     1200.95     24.83 o 
   7  -1   1       23.96        7.08     27.16 o 
   8  -1   1      592.22      641.92     50.15 o 
  -8   0   1      145.44      156.81     38.20 o 
  -7   0   1      741.98      696.26     46.15 o 
  -6   0   1       19.79       21.75     11.19 o 
  -5   0   1      927.65      946.08     26.52 o 
  -4   0   1       22.57       34.14      7.15 o 
  -3   0   1      113.78      125.45      6.32 o 
  -2   0   1     1155.52     1203.56     22.99 o 
  -1   0   1     6057.43     5920.87     69.22 o 
   1   0   1     2490.86     2464.97     13.83 o 
   2   0   1        8.92        9.87      3.06 o 
   3   0   1     1402.39     1412.96     14.46 o 
   4   0   1        1.30       -0.44      6.58 o 
   5   0   1     2498.67     2523.37     42.67 o 
   6   0   1      181.62      194.71     14.49 o 
   7   0   1     1043.10     1005.57     54.07 o 
   8   0   1      306.16      324.01     44.07 o 
  -8   1   1      119.60      195.55     38.35 o 
  -7   1   1      126.70      139.40     33.11 o 
  -6   1   1       60.71       80.27     15.41 o 
  -5   1   1       41.02       64.01     13.90 o 
  -4   1   1      877.98      930.15     19.87 o 
  -3   1   1       14.30       19.46      5.76 o 
  -2   1   1     2436.06     2527.53     20.93 o 
  -1   1   1     2593.21     2702.20     29.35 o 
   0   1   1      781.09      804.93     10.04 o 
   1   1   1     5009.18     4793.53     59.65 o 
   2   1   1     1672.32     1807.37     35.43 o 
   3   1   1     1399.28     1455.98     38.16 o 
   4   1   1     2830.53     2738.19     28.58 o 
   5   1   1     1811.80     1790.24     14.74 o 
   6   1   1      837.22      845.56     24.67 o 
   7   1   1      665.11      615.41     42.85 o 
   8   1   1       16.11       56.50     28.46 o 
  -7   2   1       96.91       64.62     35.13 o 
  -6   2   1        1.48        4.17     15.32 o 
  -5   2   1      286.19      295.84     16.71 o 
  -4   2   1     1021.39     1037.69     33.87 o 
  -3   2   1      296.74      296.97     22.18 o 
  -2   2   1      516.50      516.06     11.10 o 
  -1   2   1       15.05       18.19      9.36 o 
   0   2   1     1691.16     1797.84     66.30 o 
   1   2   1     1252.49     1297.72     12.04 o 
   2   2   1     2565.67     2700.14     24.73 o 
   3   2   1     1492.16     1449.92     35.99 o 
   4   2   1     4289.38     4110.49     64.67 o 
   5   2   1        2.30        4.03      7.19 o 
   6   2   1     1079.01     1058.04     20.38 o 
   7   2   1      101.53      106.29     31.99 o 
   8   2   1        4.21        9.97     31.44 o 
  -7   3   1        6.91        6.97     18.07 o 
  -6   3   1        1.68        7.45     18.76 o 
  -5   3   1      127.16      138.80     15.69 o 
  -4   3   1      287.36      292.75     36.71 o 
  -3   3   1      986.46     1001.09     20.98 o 
  -2   3   1      289.90      256.26     25.81 o 
  -1   3   1      318.71      267.16     23.78 o 
   0   3   1     1666.36     1745.85     32.00 o 
   1   3   1     6029.86     6278.61     32.57 o 
   2   3   1     2560.88     2503.91     22.70 o 
   3   3   1     7124.23     7162.21     89.70 o 
   4   3   1        5.27       -1.51      4.76 o 
   5   3   1       86.90       86.17     20.59 o 
   6   3   1       15.57        9.55     27.78 o 
   7   3   1      220.03      228.33     35.57 o 
   8   3   1        0.54      -14.28     31.14 o 
  -6   4   1      142.19      155.48     26.81 o 
  -5   4   1        2.16       -4.58     17.11 o 
  -4   4   1      210.15      213.58     15.29 o 
  -3   4   1      305.47      318.09     14.77 o 
  -2   4   1     2136.60     2081.68     53.84 o 
  -1   4   1      287.97      320.59     28.31 o 
   0   4   1     5222.12     5081.51    160.81 o 
   1   4   1      555.99      571.88     21.83 o 
   2   4   1     4720.03     4453.08     72.64 o 
   3   4   1     1304.84     1321.02     34.12 o 
   4   4   1       99.80       96.19      8.60 o 
   5   4   1      193.97      176.60     23.35 o 
   6   4   1      277.91      277.32     33.59 o 
   7   4   1        1.41      -13.27     28.88 o 
   8   4   1      268.49      318.73     40.90 o 
  -5   5   1       16.92       -7.77     29.35 o 
  -4   5   1       16.52       11.28     10.91 o 
  -3   5   1      781.77      764.26     51.48 o 
  -2   5   1       65.15       76.56     25.27 o 
  -1   5   1     2300.52     2098.21     58.35 o 
   0   5   1      673.51      651.01     27.15 o 
   1   5   1     1561.82     1515.49     37.01 o 
   2   5   1      842.75      795.25     26.01 o 
   3   5   1      138.65      111.93     15.25 o 
   4   5   1       56.22       56.84      9.55 o 
   5   5   1     1081.23     1072.43     20.55 o 
   6   5   1      328.73      298.88     31.20 o 
   7   5   1      477.74      496.15     39.56 o 
   8   5   1       49.49       41.48     28.78 o 
  -4   6   1      143.50      104.46     35.73 o 
  -3   6   1      284.41      292.53     38.33 o 
  -2   6   1     1131.77     1056.17     51.34 o 
  -1   6   1     1231.56     1187.58     50.97 o 
   0   6   1       34.13       45.45     31.30 o 
   1   6   1      203.48      169.10     22.99 o 
   2   6   1      673.40      675.87     22.00 o 
   3   6   1      290.56      293.70     16.96 o 
   4   6   1      474.73      525.45     18.24 o 
   5   6   1      543.65      552.90     25.65 o 
   6   6   1      204.18      184.08     28.35 o 
   7   6   1      268.55      299.55     37.22 o 
  -3   7   1      183.32      189.02     35.07 o 
  -2   7   1      875.95      877.63     52.77 o 
  -1   7   1       38.32       31.84     27.53 o 
   0   7   1        0.38       15.11     31.37 o 
   1   7   1      131.36      158.71     32.00 o 
   2   7   1      803.25      799.87     43.10 o 
   3   7   1      355.34      397.18     24.81 o 
   4   7   1      911.47      958.89     30.51 o 
   5   7   1      146.61      164.97     31.73 o 
   6   7   1       53.56       68.72     29.46 o 
   7   7   1        1.91        2.74     27.33 o 
  -2   8   1       58.06       45.69     35.48 o 
  -1   8   1      110.05       92.09     36.19 o 
   0   8   1       30.97       56.87     33.25 o 
   1   8   1      585.91      566.74     44.56 o 
   2   8   1       40.91       54.60     28.63 o 
   3   8   1     1157.19     1109.07     49.76 o 
   4   8   1       72.41       97.28     19.52 o 
   5   8   1        8.12       -0.28     27.10 o 
   6   8   1       58.42       53.49     28.71 o 
   1   9   1        8.54       16.87     36.14 o 
   2   9   1      442.96      431.97     41.74 o 
   3   9   1       15.86       40.48     30.33 o 
   4   9   1       17.19       33.61     28.00 o 
  -5  -8   2      121.59       97.31     28.54 o 
  -4  -8   2        1.10        1.14     17.83 o 
  -3  -8   2       76.95       72.72     38.01 o 
  -2  -8   2        8.88       14.00     33.38 o 
  -1  -8   2     1326.31     1302.03     68.73 o 
   0  -8   2      215.95      223.05     45.98 o 
   1  -8   2      812.64      842.08     50.93 o 
  -6  -7   2       91.14       77.19     29.51 o 
  -5  -7   2      111.84      118.25     18.60 o 
  -4  -7   2      338.18      333.12     24.92 o 
  -3  -7   2      200.04      198.06     24.21 o 
  -2  -7   2      216.78      209.57     40.68 o 
  -1  -7   2      353.42      373.12     45.17 o 
   0  -7   2      278.36      260.75     43.09 o 
   1  -7   2      424.53      411.13     47.07 o 
   2  -7   2        7.08        9.38     25.72 o 
   3  -7   2        1.27       19.03     37.84 o 
  -7  -6   2       16.11        4.72     27.84 o 
  -6  -6   2        4.75        2.71     24.71 o 
  -5  -6   2     1000.99      992.79     39.34 o 
  -4  -6   2      762.72      737.79     29.46 o 
  -3  -6   2     1108.12     1127.65     64.92 o 
  -2  -6   2      529.08      568.49     28.22 o 
  -1  -6   2      303.64      272.30     41.32 o 
   0  -6   2      807.87      759.17     53.12 o 
   1  -6   2      770.35      714.76     47.42 o 
   2  -6   2        9.98       -2.72     31.41 o 
   3  -6   2      437.06      423.14     39.46 o 
   4  -6   2      249.87      240.81     40.09 o 
  -7  -5   2      130.66      113.92     24.83 o 
  -6  -5   2       56.34       70.04     27.14 o 
  -5  -5   2     1240.03     1234.27     39.79 o 
  -4  -5   2       30.50       27.94     16.96 o 
  -3  -5   2     2830.28     2823.01     45.17 o 
  -2  -5   2        0.77       -2.01     15.59 o 
  -1  -5   2      455.99      494.49     39.34 o 
   0  -5   2       58.91       66.19     30.74 o 
   1  -5   2      854.03      825.96     44.53 o 
   2  -5   2      103.59      104.51     37.38 o 
   3  -5   2     1084.80     1058.66     53.77 o 
   4  -5   2        0.75       18.44     28.21 o 
   5  -5   2      163.43      154.73     19.59 o 
  -8  -4   2      108.10       80.40     34.32 o 
  -7  -4   2       63.01       36.05     27.14 o 
  -6  -4   2      476.09      489.95     36.75 o 
  -5  -4   2        3.30        4.73      7.37 o 
  -4  -4   2      984.61      933.74     26.70 o 
  -3  -4   2     2194.72     2109.75     70.51 o 
  -2  -4   2       85.58       88.98     13.82 o 
  -1  -4   2     2264.88     2215.63     36.36 o 
   0  -4   2     1051.15      940.90     44.99 o 
   1  -4   2       14.15       38.59     29.79 o 
   2  -4   2     1762.08     1676.83     54.07 o 
   3  -4   2      170.70      164.36     33.46 o 
   4  -4   2      181.39      209.68     33.99 o 
   5  -4   2        1.66        3.65     14.48 o 
   6  -4   2      100.62      104.33     18.06 o 
  -8  -3   2        2.46        1.47     31.52 o 
  -7  -3   2      938.20      902.89     50.10 o 
  -6  -3   2      295.75      317.26     21.92 o 
  -5  -3   2      129.10      110.77     10.16 o 
  -4  -3   2      317.49      296.99     10.98 o 
  -3  -3   2      697.93      674.84     15.18 o 
  -2  -3   2       38.84       55.57      9.76 o 
  -1  -3   2     5679.66     5800.66     50.91 o 
   0  -3   2       34.27       22.35      8.95 o 
   1  -3   2     1438.51     1330.23     45.55 o 
   2  -3   2       22.57       42.93     26.04 o 
   3  -3   2       84.66       70.00     24.01 o 
   4  -3   2       20.89       14.05     11.82 o 
   5  -3   2      108.53      101.78     15.68 o 
   6  -3   2      260.58      259.13     32.19 o 
   7  -3   2        5.03        6.01     14.24 o 
  -8  -2   2      193.15      183.58     36.08 o 
  -7  -2   2      343.57      338.34     38.36 o 
  -6  -2   2       14.08       10.27     11.38 o 
  -5  -2   2      132.54      133.92      8.61 o 
  -4  -2   2      943.40      950.69     20.56 o 
  -3  -2   2      113.48      118.39      7.99 o 
  -2  -2   2     9571.03     9757.92     72.19 o 
  -1  -2   2     9117.12     9075.39     65.76 o 
   0  -2   2     3147.34     3286.82     28.77 o 
   1  -2   2     3396.84     3576.36    128.31 o 
   2  -2   2       57.46       75.88     13.65 o 
   3  -2   2        4.76        0.53     19.20 o 
   4  -2   2      131.49      126.98     14.01 o 
   5  -2   2      444.55      413.78     34.86 o 
   6  -2   2       53.32       50.35     13.17 o 
   7  -2   2        9.35        7.03     17.76 o 
  -8  -1   2      290.55      280.90     39.66 o 
  -7  -1   2      342.10      349.50     38.31 o 
  -6  -1   2      339.79      349.09     12.02 o 
  -5  -1   2     1571.26     1616.02     23.64 o 
  -4  -1   2      543.69      528.63     12.15 o 
  -3  -1   2       25.56       11.88      4.86 o 
  -2  -1   2     2080.36     2192.72     29.28 o 
  -1  -1   2      570.18      560.61      8.68 o 
   0  -1   2      127.75      140.20      5.27 o 
   1  -1   2      196.24      203.09     14.92 o 
   2  -1   2      352.81      349.01     14.11 o 
   3  -1   2        5.72        7.07      8.05 o 
   4  -1   2      413.02      404.51     11.55 o 
   5  -1   2      165.20      146.21     13.94 o 
   6  -1   2        2.44        1.42     11.85 o 
   7  -1   2      213.17      219.81     24.65 o 
   8  -1   2      195.81      261.00     44.50 o 
  -8   0   2       50.16      106.38     41.42 o 
  -7   0   2      112.24      119.58     37.78 o 
  -6   0   2     1319.45     1333.93     29.74 o 
  -5   0   2     2287.07     2161.54     33.80 o 
  -4   0   2      726.60      716.98     19.11 o 
  -3   0   2      632.75      601.97     17.68 o 
  -2   0   2     1364.74     1369.28     28.59 o 
  -1   0   2     2755.71     2773.43     77.50 o 
   0   0   2     4650.71     4487.83     56.61 o 
   1   0   2     1949.76     1911.83     19.01 o 
   2   0   2        7.64       15.34      6.04 o 
   3   0   2     1138.91     1184.40     13.39 o 
   4   0   2       64.69       72.24      7.31 o 
   5   0   2       44.56       51.35      7.81 o 
   6   0   2       47.02       51.67     10.26 o 
   7   0   2      676.52      694.76     50.80 o 
   8   0   2      227.79      218.25     43.71 o 
  -7   1   2       77.16       65.21     36.27 o 
  -6   1   2     1674.16     1671.18     36.15 o 
  -5   1   2      512.77      554.11     32.19 o 
  -4   1   2     2008.21     1959.64     40.40 o 
  -3   1   2      666.20      656.83     15.29 o 
  -2   1   2      909.01      961.08     27.57 o 
  -1   1   2      115.10      126.18      8.44 o 
   0   1   2     2940.49     2908.30     17.09 o 
   1   1   2     3586.76     3585.56     31.37 o 
   2   1   2      357.59      357.80      4.91 o 
   3   1   2     1018.67     1071.37     18.42 o 
   4   1   2      336.57      341.66      8.11 o 
   5   1   2      148.18      150.65      9.39 o 
   6   1   2      285.34      285.51     10.77 o 
   7   1   2      315.46      282.71     38.71 o 
   8   1   2        9.55       30.76     32.37 o 
  -7   2   2      192.49      211.83     38.89 o 
  -6   2   2      162.38      187.89     19.77 o 
  -5   2   2       66.73       56.24     18.31 o 
  -4   2   2     1223.09     1197.80     37.71 o 
  -3   2   2      515.86      510.11      9.69 o 
  -2   2   2      348.48      378.11     18.54 o 
  -1   2   2      452.04      449.65     13.60 o 
   0   2   2      292.45      313.89     27.87 o 
   1   2   2        7.92        6.25      4.50 o 
   2   2   2      182.60      197.17      6.11 o 
   3   2   2      378.87      350.86     21.77 o 
   4   2   2      895.82      861.31     36.25 o 
   5   2   2     1326.19     1255.13     22.64 o 
   6   2   2     1570.67     1506.26     68.54 o 
   7   2   2       29.31       41.10     24.08 o 
   8   2   2      112.94      121.00     27.52 o 
  -7   3   2      231.91      229.01     38.13 o 
  -6   3   2        1.45        6.25     19.83 o 
  -5   3   2      500.25      479.34     32.08 o 
  -4   3   2      768.99      774.34     13.66 o 
  -3   3   2       72.30       74.69      9.63 o 
  -2   3   2      398.34      390.10     22.05 o 
  -1   3   2       88.35       76.63     21.04 o 
   0   3   2        2.23        1.38      7.38 o 
   1   3   2      269.34      291.41      9.86 o 
   2   3   2      427.09      421.78     10.53 o 
   3   3   2     1503.21     1484.18     14.60 o 
   4   3   2       24.35       22.02      6.96 o 
   5   3   2     2336.70     2356.66     57.41 o 
   6   3   2      918.96      892.05     23.49 o 
   7   3   2       18.88       15.86     22.16 o 
   8   3   2      199.61      187.13     33.69 o 
  -6   4   2       22.93       22.22     23.27 o 
  -5   4   2      255.26      282.36     31.79 o 
  -4   4   2      392.40      411.33     15.53 o 
  -3   4   2       22.53       23.17      8.72 o 
  -2   4   2      779.93      719.69     35.29 o 
  -1   4   2      249.07      224.83     23.36 o 
   0   4   2      102.65      146.56     24.31 o 
   1   4   2       60.19       68.27     18.85 o 
   2   4   2      735.00      728.05     16.34 o 
   3   4   2     1173.07     1142.24     32.44 o 
   4   4   2      217.57      218.81     14.29 o 
   5   4   2     1145.31      926.84     90.33 o 
   6   4   2       60.22       68.67     24.19 o 
   7   4   2      363.98      372.22     19.07 o 
   8   4   2      260.80      259.10     36.36 o 
  -5   5   2       66.44       70.21     25.49 o 
  -4   5   2       75.52       79.31     29.52 o 
  -3   5   2        4.39       -0.60      8.81 o 
  -2   5   2       85.73      102.51     30.48 o 
  -1   5   2      294.11      312.79     33.09 o 
   0   5   2      159.31      147.56     25.09 o 
   1   5   2     1506.11     1451.89     42.69 o 
   2   5   2      408.66      395.46     18.68 o 
   3   5   2       57.29       56.97     11.20 o 
   4   5   2      528.53      500.54     17.07 o 
   5   5   2      537.49      530.42     13.75 o 
   6   5   2      776.38      763.00     44.04 o 
   7   5   2     1566.01     1695.19     65.17 o 
   8   5   2       28.32       17.38     25.31 o 
  -4   6   2        1.15      -27.02     33.55 o 
  -3   6   2       39.74       44.28     26.67 o 
  -2   6   2       19.07       10.33     29.80 o 
  -1   6   2        3.72        4.69     24.06 o 
   0   6   2      256.92      287.08     32.11 o 
   1   6   2     1726.95     1689.15     52.75 o 
   2   6   2      141.29      123.48     23.65 o 
   3   6   2      189.83      195.16     17.91 o 
   4   6   2      552.60      541.23     21.43 o 
   5   6   2      157.95      153.29     13.97 o 
   6   6   2      816.51      801.40     47.47 o 
   7   6   2      642.65      661.89     45.13 o 
  -3   7   2       91.30       68.96     33.36 o 
  -2   7   2      102.75       75.49     33.94 o 
  -1   7   2        5.12        9.72     31.81 o 
   0   7   2      191.07      201.53     35.10 o 
   1   7   2      755.04      708.54     41.30 o 
   2   7   2       98.99      112.43     29.58 o 
   3   7   2     1283.41     1272.78     34.96 o 
   4   7   2       19.34       17.03     16.10 o 
   5   7   2      280.38      228.57     29.67 o 
   6   7   2      168.04      144.93     26.91 o 
   7   7   2        1.80       -6.96     24.20 o 
  -2   8   2       97.41       78.67     38.41 o 
  -1   8   2       31.89       37.47     30.35 o 
   0   8   2      292.38      259.96     36.46 o 
   1   8   2       32.33       24.56     27.86 o 
   2   8   2      650.20      653.28     44.17 o 
   3   8   2      834.99      798.10     42.97 o 
   4   8   2       29.80       34.90     17.16 o 
   5   8   2      243.08      219.50     34.06 o 
   6   8   2       77.76       83.30     30.77 o 
   0   9   2      146.45      106.90     38.25 o 
   1   9   2       70.24       95.18     33.48 o 
   2   9   2      403.48      386.82     41.47 o 
   3   9   2       39.15       38.05     30.12 o 
   4   9   2      136.77      125.21     29.87 o 
  -4  -8   3       35.73       35.28     34.08 o 
  -3  -8   3       50.12       65.15     35.53 o 
  -2  -8   3       96.39      118.69     35.25 o 
  -1  -8   3       45.22       31.38     43.03 o 
   0  -8   3      441.51      481.29     52.28 o 
   1  -8   3       78.77       60.52     47.32 o 
  -6  -7   3        1.03      -14.16     26.16 o 
  -5  -7   3       76.57       98.88     20.07 o 
  -4  -7   3        2.62       12.11     18.59 o 
  -3  -7   3      263.75      306.91     25.25 o 
  -2  -7   3      354.04      333.95     40.12 o 
  -1  -7   3      356.13      345.09     42.29 o 
   0  -7   3      434.57      406.04     49.21 o 
   1  -7   3        7.81       -4.90     42.11 o 
   2  -7   3        2.46      -16.94     34.63 o 
   3  -7   3      204.16      256.98     52.15 o 
  -6  -6   3        7.23        6.96     19.50 o 
  -5  -6   3      115.49       89.70     20.20 o 
  -4  -6   3      524.95      520.44     28.22 o 
  -3  -6   3      672.31      717.98     48.32 o 
  -2  -6   3       57.73       30.97     18.46 o 
  -1  -6   3       60.29      101.83     40.90 o 
   0  -6   3       22.53       73.04     41.22 o 
   1  -6   3      404.23      412.20     46.24 o 
   2  -6   3      159.25      125.98     40.58 o 
   3  -6   3     1332.12     1417.34     64.12 o 
   4  -6   3       14.52       47.19     32.36 o 
  -7  -5   3        4.51        6.35     25.79 o 
  -6  -5   3       23.16       24.43     21.35 o 
  -5  -5   3       92.57      111.09     18.42 o 
  -4  -5   3     1159.39     1222.33     34.44 o 
  -3  -5   3       42.64       40.87     15.87 o 
  -2  -5   3      243.59      244.39     20.46 o 
  -1  -5   3       42.58       23.73     38.44 o 
   0  -5   3      850.20      858.30     51.58 o 
   1  -5   3      156.37      199.86     40.88 o 
   2  -5   3     3868.37     3758.79     87.02 o 
   3  -5   3       76.45       83.90     37.82 o 
   4  -5   3      561.96      606.95     32.64 o 
   5  -5   3       65.44       71.94     20.86 o 
  -7  -4   3      547.22      498.26     45.00 o 
  -6  -4   3       86.63       81.00     27.31 o 
  -5  -4   3      543.60      578.24     33.13 o 
  -4  -4   3       54.85       58.29     16.31 o 
  -3  -4   3       33.79       49.06     15.01 o 
  -2  -4   3       35.94       32.22     12.42 o 
  -1  -4   3     3015.10     2910.04     42.31 o 
   0  -4   3     2286.05     2205.62     59.52 o 
   1  -4   3     2728.69     2447.57     65.65 o 
   2  -4   3     1850.18     1756.95     55.80 o 
   3  -4   3      406.57      390.52     38.49 o 
   4  -4   3      176.08      159.04     34.21 o 
   5  -4   3      129.80      135.11     18.00 o 
   6  -4   3        4.33        3.35     15.95 o 
  -8  -3   3      380.94      379.64     39.26 o 
  -7  -3   3       63.24       65.51     29.49 o 
  -6  -3   3      237.44      264.67     18.48 o 
  -5  -3   3       91.02      104.34      9.65 o 
  -4  -3   3       52.52       55.05      8.79 o 
  -3  -3   3      195.80      198.43     10.80 o 
  -2  -3   3     3576.73     3540.25     40.29 o 
  -1  -3   3     2634.57     2565.93     34.50 o 
   0  -3   3     1570.44     1589.25     27.66 o 
   1  -3   3      575.46      452.97     36.72 o 
   2  -3   3       49.69       21.14     24.86 o 
   3  -3   3      207.07      221.59     30.37 o 
   4  -3   3      628.95      612.13     38.83 o 
   5  -3   3      267.55      265.96     19.85 o 
   6  -3   3      446.93      455.40     23.96 o 
   7  -3   3      456.62      466.61     22.61 o 
  -8  -2   3       93.42      140.64     31.34 o 
  -7  -2   3      112.46      100.83     27.56 o 
  -6  -2   3        4.28       -6.03     14.15 o 
  -5  -2   3       28.84       34.47      8.11 o 
  -4  -2   3      777.35      784.50     15.12 o 
  -3  -2   3     2681.73     2702.43     55.12 o 
  -2  -2   3     6951.51     7405.58     59.93 o 
  -1  -2   3     1306.47     1353.57     14.48 o 
   0  -2   3     3061.62     3127.21     42.15 o 
   1  -2   3      171.74      188.70     14.08 o 
   2  -2   3      187.36      172.56     25.54 o 
   3  -2   3     1457.78     1357.86     39.72 o 
   4  -2   3     3037.26     2963.03     40.36 o 
   5  -2   3      418.64      428.22     20.78 o 
   6  -2   3      958.99      959.80     25.07 o 
   7  -2   3       44.34       53.87     19.93 o 
  -8  -1   3       75.81      110.82     34.53 o 
  -7  -1   3       15.60       20.58     33.55 o 
  -6  -1   3       72.38       69.70      9.43 o 
  -5  -1   3     1528.58     1552.84     18.40 o 
  -4  -1   3       25.07       21.31      5.96 o 
  -3  -1   3     7311.51     7133.74     69.53 o 
  -2  -1   3      269.56      279.08      8.03 o 
  -1  -1   3     2328.12     2465.11     45.62 o 
   0  -1   3      675.95      684.34     14.80 o 
   1  -1   3      731.62      786.22     18.54 o 
   2  -1   3     1553.63     1555.87     24.64 o 
   3  -1   3     5595.21     5524.75    175.64 o 
   4  -1   3        9.05        9.08      8.64 o 
   5  -1   3      552.10      571.85     17.44 o 
   6  -1   3       14.86       13.86     11.85 o 
   7  -1   3       13.50        5.10     17.84 o 
   8  -1   3       19.94       20.75     20.09 o 
  -8   0   3        0.16      -12.99     33.42 o 
  -7   0   3       14.12       -1.17     33.68 o 
  -6   0   3     1584.98     1549.86     33.40 o 
  -5   0   3       48.69       57.67     12.46 o 
  -4   0   3     1682.49     1597.51     29.16 o 
  -3   0   3      229.17      237.39     12.19 o 
  -2   0   3        5.11        7.64      5.89 o 
  -1   0   3       22.30       28.21      6.49 o 
   0   0   3     2795.24     2954.18     27.30 o 
   1   0   3      132.24      142.32      6.13 o 
   2   0   3    16932.90    16177.00     55.97 o 
   3   0   3      911.40      936.33     21.11 o 
   4   0   3     2572.29     2578.49     37.96 o 
   5   0   3       50.71       62.85      7.97 o 
   6   0   3        2.61       -6.46     10.54 o 
   7   0   3       96.85      123.73     21.21 o 
   8   0   3      456.88      460.80     45.31 o 
  -7   1   3      274.70      284.04     42.03 o 
  -6   1   3      339.91      348.17     21.12 o 
  -5   1   3      443.17      470.47     21.92 o 
  -4   1   3      352.21      339.83     21.27 o 
  -3   1   3       56.29       61.32      8.35 o 
  -2   1   3      218.91      231.85      7.77 o 
  -1   1   3    13602.44    13386.33     84.91 o 
   0   1   3      243.79      260.78      6.70 o 
   1   1   3    10514.84    10611.78     44.67 o 
   2   1   3      274.33      286.59      6.52 o 
   3   1   3      689.57      714.16     11.18 o 
   4   1   3       51.94       39.92      5.04 o 
   5   1   3        1.74        1.22      3.15 o 
   6   1   3      420.52      401.66     12.61 o 
   7   1   3        6.88       32.61     27.33 o 
   8   1   3      289.85      343.28     36.65 o 
  -7   2   3      171.14      184.40     42.18 o 
  -6   2   3      126.13      119.02     18.17 o 
  -5   2   3      127.32      107.15     20.33 o 
  -4   2   3      238.46      244.25     22.46 o 
  -3   2   3      401.28      385.78     23.68 o 
  -2   2   3     4150.65     4094.06     56.90 o 
  -1   2   3    13654.06    13422.39    106.29 o 
   0   2   3     1457.08     1539.09     26.58 o 
   1   2   3     3710.16     3971.09     45.52 o 
   2   2   3     4485.73     4598.71     36.14 o 
   3   2   3      660.85      686.46      8.00 o 
   4   2   3      898.42      893.50     16.83 o 
   5   2   3     1099.38     1087.09     19.23 o 
   6   2   3      208.69      215.01     12.18 o 
   7   2   3       68.66       89.18     26.49 o 
   8   2   3        0.70       24.00     30.74 o 
  -6   3   3        6.06       12.47     20.46 o 
  -5   3   3      297.43      287.47     28.08 o 
  -4   3   3      602.73      629.49     39.46 o 
  -3   3   3     1105.49     1133.89     22.21 o 
  -2   3   3     3802.27     3692.95     37.15 o 
  -1   3   3      231.34      174.00     22.90 o 
   0   3   3      880.25      900.53     11.29 o 
   1   3   3       31.73       40.73      4.75 o 
   2   3   3      160.02      165.92      5.57 o 
   3   3   3      184.98      187.85      7.16 o 
   4   3   3     3244.61     3103.16     32.80 o 
   5   3   3      151.76      148.03     13.31 o 
   6   3   3      269.57      243.91     15.15 o 
   7   3   3        7.14       16.24     25.79 o 
   8   3   3      264.36      279.78     38.41 o 
  -6   4   3      152.99      195.56     29.15 o 
  -5   4   3      702.85      728.22     41.61 o 
  -4   4   3      113.69      114.21     11.40 o 
  -3   4   3     1939.58     2091.62     24.42 o 
  -2   4   3        4.62        2.33      9.49 o 
  -1   4   3     1561.64     1409.11     42.55 o 
   0   4   3      190.32      192.64     24.33 o 
   1   4   3      451.90      384.63     24.86 o 
   2   4   3      188.57      198.46     10.39 o 
   3   4   3     1301.51     1287.55     17.87 o 
   4   4   3       64.17       64.52      6.02 o 
   5   4   3      431.71      389.60     29.87 o 
   6   4   3        1.40        8.69     11.20 o 
   7   4   3       79.28       77.38     13.54 o 
   8   4   3      273.83      232.95     38.75 o 
  -5   5   3      112.20      146.64     31.09 o 
  -4   5   3     1223.41     1263.23     53.62 o 
  -3   5   3      214.37      208.42     24.29 o 
  -2   5   3      129.15      125.57     19.56 o 
  -1   5   3       69.07       41.16     27.10 o 
   0   5   3     1714.59     1618.23     47.69 o 
   1   5   3      187.85      176.45     22.34 o 
   2   5   3     1156.16     1124.88     26.43 o 
   3   5   3       31.01       23.06     11.66 o 
   4   5   3        0.58        3.14      7.81 o 
   5   5   3       96.97       94.79      7.48 o 
   6   5   3      495.56      515.42     38.76 o 
   7   5   3      576.31      583.08     24.99 o 
   8   5   3      160.19      186.84     34.49 o 
  -4   6   3      208.19      243.71     35.23 o 
  -3   6   3        0.71      -26.19     32.88 o 
  -2   6   3        3.13      -15.87     31.92 o 
  -1   6   3       49.34       50.34     25.17 o 
   0   6   3      450.62      401.45     35.75 o 
   1   6   3      678.99      609.49     37.09 o 
   2   6   3      680.79      661.99     34.12 o 
   3   6   3       38.16       28.85     13.68 o 
   4   6   3      414.70      403.45     19.71 o 
   5   6   3        2.98        3.99      9.86 o 
   6   6   3      951.14      942.01     51.33 o 
   7   6   3       47.05       28.65     26.70 o 
   8   6   3      596.19      658.76     49.13 o 
  -3   7   3       12.03      -18.20     35.91 o 
  -2   7   3      599.06      527.75     44.33 o 
  -1   7   3      226.08      172.12     37.74 o 
   0   7   3      178.29      172.81     31.58 o 
   1   7   3       99.82      115.89     28.17 o 
   2   7   3       81.35       72.97     25.37 o 
   3   7   3      584.00      574.61     25.91 o 
   4   7   3      126.15      130.93     25.36 o 
   5   7   3      684.70      693.37     44.00 o 
   6   7   3      185.92      192.04     32.60 o 
   7   7   3      248.46      256.23     37.66 o 
  -2   8   3      470.27      458.69     46.08 o 
  -1   8   3       11.24      -10.15     34.59 o 
   0   8   3       10.70       13.03     28.82 o 
   1   8   3      104.45       96.21     29.06 o 
   2   8   3      120.31      136.43     29.57 o 
   3   8   3        4.87       -6.68     25.83 o 
   4   8   3      445.70      445.31     26.11 o 
   5   8   3       81.72       78.20     31.81 o 
   6   8   3        2.72       -0.02     27.52 o 
   0   9   3       20.73        4.40     36.03 o 
   1   9   3       74.25       81.45     33.03 o 
   2   9   3      123.84      113.74     35.21 o 
   3   9   3      469.82      404.49     39.72 o 
   4   9   3      643.80      656.41     41.72 o 
  -3  -8   4        3.55       22.67     39.85 o 
  -2  -8   4      124.98      161.46     42.79 o 
  -1  -8   4      478.59      465.67     50.15 o 
   0  -8   4       27.04       23.23     37.79 o 
  -5  -7   4      265.73      287.87     42.86 o 
  -4  -7   4      508.36      538.01     30.43 o 
  -3  -7   4       24.35       41.56     19.35 o 
  -2  -7   4      570.62      569.02     48.49 o 
  -1  -7   4      167.77      216.12     43.87 o 
   0  -7   4       34.37       89.61     43.87 o 
   1  -7   4       16.52       61.98     43.19 o 
   2  -7   4       89.35       99.70     37.84 o 
   3  -7   4       59.57       53.57     42.61 o 
  -6  -6   4       11.81       16.38     26.00 o 
  -5  -6   4      612.99      550.74     28.71 o 
  -4  -6   4      799.48      787.01     31.75 o 
  -3  -6   4      408.95      430.33     28.06 o 
  -2  -6   4      558.62      556.97     28.89 o 
  -1  -6   4      211.11      185.69     43.23 o 
   0  -6   4       60.01      113.74     39.35 o 
   1  -6   4        1.46       12.56     36.94 o 
   2  -6   4      204.27      220.43     37.74 o 
   3  -6   4        1.31        0.53     40.69 o 
   4  -6   4      220.65      241.18     45.35 o 
  -7  -5   4        0.10       30.72     22.15 o 
  -6  -5   4      220.66      212.61     31.15 o 
  -5  -5   4      894.76      911.04     32.06 o 
  -4  -5   4        6.42        8.06     16.36 o 
  -3  -5   4      825.46      829.05     29.89 o 
  -2  -5   4        9.81       15.40     16.23 o 
  -1  -5   4       61.62       63.66     42.80 o 
   0  -5   4      137.89      121.15     44.28 o 
   1  -5   4      540.53      620.68     52.24 o 
   2  -5   4        4.29       24.69     40.56 o 
   3  -5   4       54.74       54.31     36.40 o 
   4  -5   4      101.11       62.54     38.02 o 
   5  -5   4       91.38       88.45     18.94 o 
  -7  -4   4       55.45       38.18     26.69 o 
  -6  -4   4      751.71      788.11     43.89 o 
  -5  -4   4       10.74        7.85     14.72 o 
  -4  -4   4      537.84      524.85     44.64 o 
  -3  -4   4      147.09      145.61     16.80 o 
  -2  -4   4       73.56       90.93     14.52 o 
  -1  -4   4       34.07       46.56     13.01 o 
   0  -4   4     2430.76     2503.62     68.46 o 
   1  -4   4      836.78      851.19     51.49 o 
   2  -4   4      213.02      180.08     40.65 o 
   3  -4   4       74.30       66.22     35.37 o 
   4  -4   4       44.04       32.04     30.17 o 
   5  -4   4      218.08      176.23     20.23 o 
   6  -4   4      624.18      627.03     29.02 o 
  -7  -3   4     1097.11     1072.30     54.59 o 
  -6  -3   4      174.54      200.92     18.46 o 
  -5  -3   4      518.38      500.28     28.44 o 
  -4  -3   4        1.13        2.88     15.15 o 
  -3  -3   4      106.44      109.41     14.66 o 
  -2  -3   4      653.57      673.84     21.00 o 
  -1  -3   4      850.01      853.81     16.44 o 
   0  -3   4      739.37      751.14     20.22 o 
   1  -3   4      126.76      141.48     12.47 o 
   2  -3   4        4.17      -11.25     32.69 o 
   3  -3   4      258.65      236.51     30.46 o 
   4  -3   4      264.61      270.27     31.73 o 
   5  -3   4      523.17      529.67     30.00 o 
   6  -3   4     1405.24     1410.56     36.98 o 
   7  -3   4        0.54       -2.00     14.97 o 
  -7  -2   4      392.88      417.72     40.57 o 
  -6  -2   4       57.77       50.43     13.88 o 
  -5  -2   4       68.85      109.30     15.69 o 
  -4  -2   4      201.79      218.31     15.57 o 
  -3  -2   4      226.89      222.08     10.71 o 
  -2  -2   4      459.87      491.02     22.54 o 
  -1  -2   4      485.35      494.71     17.68 o 
   0  -2   4      395.79      424.06     14.87 o 
   1  -2   4       41.61       28.39     27.06 o 
   2  -2   4      653.87      627.62     34.54 o 
   3  -2   4     3964.60     3785.82     65.71 o 
   4  -2   4        4.46        5.52     23.13 o 
   5  -2   4     1007.41     1027.30     28.82 o 
   6  -2   4      211.38      210.33     16.69 o 
   7  -2   4       25.14       35.57     18.26 o 
  -7  -1   4       40.56       61.41     29.86 o 
  -6  -1   4        9.47        9.87      9.37 o 
  -5  -1   4      703.00      654.37     16.95 o 
  -4  -1   4     1333.70     1355.20     31.24 o 
  -3  -1   4      446.57      455.21     13.43 o 
  -2  -1   4      186.93      187.23      7.93 o 
  -1  -1   4      904.00      967.03     19.12 o 
   0  -1   4     2713.57     2888.63     51.34 o 
   1  -1   4      218.51      239.17     13.57 o 
   2  -1   4    12274.38    12187.74    260.53 o 
   3  -1   4      292.76      299.55     16.04 o 
   4  -1   4     2373.44     2308.80     61.92 o 
   5  -1   4       63.59       65.60      7.65 o 
   6  -1   4       89.00       97.32     13.36 o 
   7  -1   4      150.95      141.21     21.00 o 
   8  -1   4      424.79      436.34     29.92 o 
  -7   0   4      102.89      134.92     39.88 o 
  -6   0   4       50.04       56.29     14.06 o 
  -5   0   4     1340.06     1348.63     30.59 o 
  -4   0   4       90.71       93.49     12.26 o 
  -3   0   4      304.39      300.53     15.23 o 
  -2   0   4        5.16       11.92      6.81 o 
  -1   0   4      161.72      177.59      7.93 o 
   0   0   4     5203.07     5426.06     58.07 o 
   1   0   4     3140.68     3248.74     28.23 o 
   2   0   4     8903.60     9044.62     81.30 o 
   3   0   4     1813.24     1830.55     22.77 o 
   4   0   4     1878.01     1867.44     28.93 o 
   5   0   4      224.64      239.70      9.86 o 
   6   0   4       19.53       23.19     11.15 o 
   7   0   4      712.47      746.98     31.36 o 
   8   0   4      212.85      238.95     24.24 o 
  -7   1   4        8.07       21.89     37.59 o 
  -6   1   4      431.76      439.10     23.43 o 
  -5   1   4        1.19        0.76     13.44 o 
  -4   1   4       51.39       55.51     15.16 o 
  -3   1   4      305.36      305.57      8.42 o 
  -2   1   4     1885.42     1869.97     24.22 o 
  -1   1   4     1210.28     1217.20     17.26 o 
   0   1   4     2256.82     2368.29     41.33 o 
   1   1   4      127.10      156.24      4.47 o 
   2   1   4        0.13       -1.63      3.55 o 
   3   1   4     1217.66     1193.18     28.65 o 
   4   1   4     2627.39     2632.19     38.18 o 
   5   1   4      229.19      233.11     16.21 o 
   6   1   4      825.52      805.64     16.16 o 
   7   1   4      484.64      502.19     29.80 o 
   8   1   4      249.41      258.34     32.72 o 
  -7   2   4      146.54      151.25     42.30 o 
  -6   2   4       35.19       40.41     16.88 o 
  -5   2   4        0.59      -10.47     18.26 o 
  -4   2   4      141.27      127.82     19.73 o 
  -3   2   4      827.19      824.15     50.77 o 
  -2   2   4     5094.53     5255.52     42.94 o 
  -1   2   4     2561.20     2591.99     68.50 o 
   0   2   4     9999.71     9900.35     46.17 o 
   1   2   4      235.91      233.77      5.40 o 
   2   2   4     1001.07     1046.99     19.79 o 
   3   2   4      205.64      197.71      8.24 o 
   4   2   4     4582.33     4540.13     44.98 o 
   5   2   4      806.31      778.33     17.18 o 
   6   2   4     2104.50     1986.75     39.80 o 
   7   2   4       24.01       27.46     23.10 o 
   8   2   4      101.81      133.81     32.79 o 
  -6   3   4        6.19        5.48     19.92 o 
  -5   3   4      473.91      487.99     33.20 o 
  -4   3   4       16.92       12.63     20.68 o 
  -3   3   4     1876.49     1858.03     94.94 o 
  -2   3   4       70.98       86.07     11.79 o 
  -1   3   4     1942.57     1941.63     28.50 o 
   0   3   4     1410.71     1413.64     23.97 o 
   1   3   4      486.81      538.85     10.08 o 
   2   3   4        1.70        5.19      4.12 o 
   3   3   4     2277.88     2170.61     33.36 o 
   4   3   4      354.79      363.44      9.26 o 
   5   3   4     5823.91     5549.42    126.10 o 
   6   3   4      115.25      114.67     13.13 o 
   7   3   4      193.33      186.09     30.01 o 
   8   3   4       68.19       50.71     29.42 o 
  -6   4   4      114.67      115.28     27.27 o 
  -5   4   4        2.52       12.23     21.57 o 
  -4   4   4      675.30      725.32     28.04 o 
  -3   4   4       72.72       89.77     11.94 o 
  -2   4   4      376.51      396.44     17.01 o 
  -1   4   4      767.05      717.57     32.36 o 
   0   4   4     2142.65     2153.64     49.33 o 
   1   4   4       44.11       64.78      7.84 o 
   2   4   4     4615.57     4482.91     43.31 o 
   3   4   4      494.36      489.45     12.22 o 
   4   4   4     1428.99     1401.01     18.46 o 
   5   4   4      734.59      720.22     21.88 o 
   6   4   4      105.49      106.10     14.33 o 
   7   4   4       40.27       40.33     12.57 o 
   8   4   4       33.52       36.06     30.41 o 
  -5   5   4      539.28      616.49     42.82 o 
  -4   5   4      209.91      168.25     27.47 o 
  -3   5   4       63.88       78.03     13.08 o 
  -2   5   4      271.07      283.64     31.03 o 
  -1   5   4     1590.71     1446.75     50.24 o 
   0   5   4      753.56      758.93     37.14 o 
   1   5   4     6251.07     6581.49    425.13 o 
   2   5   4     1468.00     1450.15     58.99 o 
   3   5   4     1644.00     1655.09     29.41 o 
   4   5   4        7.16        2.98      8.78 o 
   5   5   4      247.10      228.16      9.27 o 
   6   5   4       64.96       62.07     14.01 o 
   7   5   4      205.54      225.70     18.81 o 
   8   5   4      234.98      212.52     33.65 o 
  -4   6   4      108.42      119.28     29.85 o 
  -3   6   4       15.32       19.14     13.82 o 
  -2   6   4      125.41      122.48     29.85 o 
  -1   6   4      699.09      657.36     41.09 o 
   0   6   4     1096.82      989.62     45.92 o 
   1   6   4     4134.07     3936.75     74.17 o 
   2   6   4        5.16      -11.17     21.39 o 
   3   6   4      182.31      173.73     19.25 o 
   4   6   4        7.46       18.05     10.77 o 
   5   6   4      219.61      212.14     13.23 o 
   6   6   4      187.18      192.90     33.54 o 
   7   6   4      739.28      730.61     52.64 o 
   8   6   4       15.00        2.36     21.95 o 
  -3   7   4      234.59      289.75     22.16 o 
  -2   7   4      895.04      824.69     48.64 o 
  -1   7   4      117.19      115.19     30.36 o 
   0   7   4      526.62      493.07     42.71 o 
   1   7   4       57.23       33.40     25.35 o 
   2   7   4       18.43       -4.33     26.55 o 
   3   7   4       11.79        2.12     17.56 o 
   4   7   4      432.39      432.45     22.01 o 
   5   7   4        3.51        4.29     11.50 o 
   6   7   4      409.55      480.92     42.68 o 
   7   7   4        5.69       -5.84     30.36 o 
  -2   8   4       10.53       -0.21     34.81 o 
  -1   8   4      452.23      398.75     46.14 o 
   0   8   4        8.25       -2.29     31.58 o 
   1   8   4       29.66       11.07     31.47 o 
   2   8   4        1.35        1.35     29.15 o 
   3   8   4      945.81      837.69     43.56 o 
   4   8   4       18.81       22.48     16.96 o 
   5   8   4      282.68      309.19     39.65 o 
   6   8   4        3.36        4.52     26.22 o 
   0   9   4       40.34       25.42     38.46 o 
   1   9   4       33.97       -3.10     34.57 o 
   2   9   4      396.17      350.58     40.66 o 
   3   9   4      172.69      152.13     31.18 o 
   4   9   4      258.24      270.22     30.33 o 
  -2  -8   5       51.97       50.03     41.60 o 
  -1  -8   5      210.33      268.15     52.67 o 
  -5  -7   5       68.36       57.65     21.84 o 
  -4  -7   5        2.70        0.53     20.40 o 
  -3  -7   5      142.96      147.60     22.01 o 
  -2  -7   5      400.25      374.35     48.12 o 
  -1  -7   5       43.64       84.43     36.70 o 
   0  -7   5      479.97      518.34     55.40 o 
   1  -7   5      358.24      421.92     49.99 o 
   2  -7   5      191.71      180.17     47.79 o 
  -6  -6   5       60.08       43.66     26.17 o 
  -5  -6   5       53.38       54.32     20.20 o 
  -4  -6   5        5.26       21.54     18.36 o 
  -3  -6   5      772.00      750.71     32.94 o 
  -2  -6   5      781.04      822.38     33.25 o 
  -1  -6   5      219.24      183.20     42.91 o 
   0  -6   5      787.45      775.81     55.92 o 
   1  -6   5       10.18       44.75     39.41 o 
   2  -6   5      251.26      271.20     42.09 o 
   3  -6   5      291.94      284.06     48.14 o 
   4  -6   5        3.14      -18.05     41.64 o 
  -6  -5   5      210.04      192.92     28.97 o 
  -5  -5   5      182.92      163.17     20.51 o 
  -4  -5   5      504.99      524.41     27.21 o 
  -3  -5   5      784.89      824.61     30.97 o 
  -2  -5   5       31.24       26.15     15.27 o 
  -1  -5   5     1102.79     1054.51     60.35 o 
   0  -5   5      225.87      191.23     44.68 o 
   1  -5   5      192.01      147.77     44.18 o 
   2  -5   5       58.15      110.55     35.90 o 
   3  -5   5       70.82       45.55     34.79 o 
   4  -5   5       17.34       12.93     33.74 o 
   5  -5   5      206.91      196.69     36.50 o 
  -7  -4   5      186.27      190.53     31.33 o 
  -6  -4   5      451.41      491.92     37.30 o 
  -5  -4   5       70.14       74.46     17.61 o 
  -4  -4   5     1524.93     1582.75     47.13 o 
  -3  -4   5        0.82        1.82     14.61 o 
  -2  -4   5     1513.84     1479.85     33.36 o 
  -1  -4   5      727.60      722.41     25.27 o 
   0  -4   5       59.44       69.85     42.23 o 
   1  -4   5      729.83      732.14     52.87 o 
   2  -4   5      477.27      498.71     49.90 o 
   3  -4   5        8.14       67.92     38.32 o 
   4  -4   5       86.53      108.15     31.03 o 
   5  -4   5      143.81      127.28     32.27 o 
   6  -4   5        0.99       18.57     29.65 o 
  -7  -3   5      490.80      471.73     38.85 o 
  -6  -3   5       56.47       60.36     17.49 o 
  -5  -3   5      808.29      846.35     66.47 o 
  -4  -3   5     1297.19     1261.98     35.63 o 
  -3  -3   5      121.62      125.51     15.00 o 
  -2  -3   5     2693.51     2605.66     66.27 o 
  -1  -3   5      487.08      484.77     13.55 o 
   0  -3   5       69.60       60.69     20.79 o 
   1  -3   5     1262.08     1263.62     40.45 o 
   2  -3   5      586.16      617.83     43.61 o 
   3  -3   5        5.51       -0.64     33.37 o 
   4  -3   5       10.15       21.08     28.87 o 
   5  -3   5       83.25       74.90     17.34 o 
   6  -3   5       38.47       41.51     15.21 o 
   7  -3   5      188.57      208.91     19.33 o 
  -7  -2   5      101.99      128.63     32.29 o 
  -6  -2   5      178.39      190.38     27.63 o 
  -5  -2   5      455.30      510.89     23.68 o 
  -4  -2   5      124.00      123.97     28.82 o 
  -3  -2   5      248.87      271.69     26.30 o 
  -2  -2   5     1259.94     1295.24     36.44 o 
  -1  -2   5        2.20        2.98      6.35 o 
   0  -2   5     1009.40     1028.81     48.66 o 
   1  -2   5      330.27      316.10     13.72 o 
   2  -2   5       73.10       75.18     31.02 o 
   3  -2   5      340.58      304.62     32.76 o 
   4  -2   5        2.04       -9.45     27.77 o 
   5  -2   5       31.99       27.98     14.61 o 
   6  -2   5        0.59        0.82     12.95 o 
   7  -2   5      562.42      542.90     29.69 o 
  -7  -1   5        2.90       22.31     25.41 o 
  -6  -1   5      364.93      370.11     15.83 o 
  -5  -1   5      415.75      416.13     16.16 o 
  -4  -1   5      240.67      266.14     14.50 o 
  -3  -1   5     3623.20     3582.85     47.24 o 
  -2  -1   5      833.95      830.68     19.73 o 
  -1  -1   5      442.15      445.91     10.29 o 
   0  -1   5      802.65      831.15     17.86 o 
   1  -1   5       66.74       64.27      5.56 o 
   2  -1   5      404.60      395.51     29.52 o 
   3  -1   5      825.60      826.25     35.38 o 
   4  -1   5      542.46      521.51     29.88 o 
   5  -1   5      676.08      698.04     27.66 o 
   6  -1   5       22.58       18.10     12.87 o 
   7  -1   5      630.25      623.18     29.18 o 
   8  -1   5       52.24       70.93     22.78 o 
  -7   0   5      194.07      166.15     40.33 o 
  -6   0   5      382.98      369.48     21.39 o 
  -5   0   5       38.07       38.51     13.72 o 
  -4   0   5      511.36      504.99     20.15 o 
  -3   0   5     2420.37     2269.70     32.96 o 
  -2   0   5      228.57      247.54     13.96 o 
  -1   0   5        3.16        5.46      6.24 o 
   0   0   5      343.58      346.04      9.50 o 
   1   0   5       51.77       61.46      9.49 o 
   2   0   5     1433.68     1431.62     34.88 o 
   3   0   5     1394.28     1456.09     20.14 o 
   4   0   5       62.84       65.43      6.49 o 
   5   0   5        8.66       21.85      6.00 o 
   6   0   5       18.82       21.40     16.11 o 
   7   0   5       69.45       62.92     19.77 o 
   8   0   5      101.61      112.19     22.05 o 
  -7   1   5      687.99      669.84     53.44 o 
  -6   1   5      303.00      298.82     22.08 o 
  -5   1   5      324.61      318.76     21.20 o 
  -4   1   5      244.85      273.08      9.78 o 
  -3   1   5      133.30      133.20      8.69 o 
  -2   1   5      332.72      352.21     12.66 o 
  -1   1   5     2295.49     2343.75     42.87 o 
   0   1   5       17.79       35.92      5.67 o 
   1   1   5       14.21       19.44      3.77 o 
   2   1   5      566.11      565.62      8.84 o 
   3   1   5     4194.12     4351.42     79.24 o 
   4   1   5      434.35      421.12     15.25 o 
   5   1   5      535.26      552.83     21.13 o 
   6   1   5     1253.88     1245.44     36.27 o 
   7   1   5       43.83       49.46     16.62 o 
   8   1   5      512.12      528.97     28.16 o 
  -7   2   5      584.55      561.96     52.02 o 
  -6   2   5       31.41       34.70     16.83 o 
  -5   2   5      371.69      391.28     28.51 o 
  -4   2   5        1.93       -3.33     17.91 o 
  -3   2   5      209.50      212.99     10.43 o 
  -2   2   5      452.69      472.39     36.63 o 
  -1   2   5     2285.29     2385.47     43.56 o 
   0   2   5      530.35      569.29     12.84 o 
   1   2   5     1058.30     1083.66     18.38 o 
   2   2   5      162.49      186.34      5.10 o 
   3   2   5      821.53      852.31     28.34 o 
   4   2   5      268.74      261.36      6.65 o 
   5   2   5     1156.21     1085.60     11.18 o 
   6   2   5      234.14      245.08     19.00 o 
   7   2   5       28.11       37.36     16.44 o 
   8   2   5      317.65      336.03     37.54 o 
  -6   3   5       17.43       31.61     22.47 o 
  -5   3   5      468.53      444.13     32.69 o 
  -4   3   5       33.05       28.10     19.54 o 
  -3   3   5      959.99      968.17     39.90 o 
  -2   3   5     1000.68      974.17     30.19 o 
  -1   3   5      512.51      538.11     17.11 o 
   0   3   5      107.49      106.10     11.98 o 
   1   3   5       58.61       63.81      5.53 o 
   2   3   5      517.03      507.80      9.18 o 
   3   3   5      381.67      393.18      8.33 o 
   4   3   5     3555.40     3458.28     67.71 o 
   5   3   5     2290.33     2164.98     37.36 o 
   6   3   5       95.87       85.95     12.84 o 
   7   3   5      392.26      380.35     17.87 o 
   8   3   5      260.36      240.23     36.06 o 
  -6   4   5      108.86      106.10     28.68 o 
  -5   4   5      251.33      282.45     31.83 o 
  -4   4   5       26.52       25.91     24.32 o 
  -3   4   5        3.62        8.05      9.82 o 
  -2   4   5        3.04        1.31     10.33 o 
  -1   4   5      309.38      305.66     16.29 o 
   0   4   5        8.38        9.31     11.41 o 
   1   4   5     1141.37     1101.65     24.50 o 
   2   4   5      381.78      384.54     10.56 o 
   3   4   5       60.26       55.19      6.39 o 
   4   4   5     1503.65     1469.26     20.98 o 
   5   4   5      640.64      618.73     13.07 o 
   6   4   5      319.61      292.69     22.31 o 
   7   4   5      610.23      607.76     22.65 o 
   8   4   5       24.03        9.38     27.98 o 
  -5   5   5       40.95       66.57     25.43 o 
  -4   5   5      212.88      212.36     33.17 o 
  -3   5   5        2.36        3.24     11.76 o 
  -2   5   5        5.74        2.49     12.90 o 
  -1   5   5       13.13        8.19     11.15 o 
   0   5   5      963.01      990.22     20.42 o 
   1   5   5     1853.41     1989.06    101.64 o 
   2   5   5       13.63       17.36      8.24 o 
   3   5   5      472.75      502.45     21.43 o 
   4   5   5      681.29      668.49     18.70 o 
   5   5   5      193.38      209.54      9.27 o 
   6   5   5      699.69      711.54     26.42 o 
   7   5   5      745.46      762.62     27.60 o 
   8   5   5      196.32      199.11     32.60 o 
  -4   6   5        7.01       11.47     23.67 o 
  -3   6   5      222.83      248.53     18.84 o 
  -2   6   5      366.53      370.30     21.27 o 
  -1   6   5        3.36        5.57     23.10 o 
   0   6   5      768.54      809.80     38.23 o 
   1   6   5      149.98      173.99     11.13 o 
   2   6   5      160.91      148.74     22.46 o 
   3   6   5      455.68      471.58     22.86 o 
   4   6   5      290.60      297.68     16.80 o 
   5   6   5      170.91      179.98     12.89 o 
   6   6   5      607.64      598.61     43.08 o 
   7   6   5        0.21       -3.35     14.65 o 
   8   6   5      352.37      371.20     37.12 o 
  -3   7   5      159.57      162.50     35.26 o 
  -2   7   5       15.13       22.22     15.27 o 
  -1   7   5      148.69      192.84     33.56 o 
   0   7   5      139.37      152.34     30.25 o 
   1   7   5        0.43        7.17     21.37 o 
   2   7   5      602.10      613.85     35.03 o 
   3   7   5     1058.62     1069.48     39.73 o 
   4   7   5        0.89        5.70     12.39 o 
   5   7   5     1447.47     1492.75    121.01 o 
   6   7   5      229.73      278.68     33.93 o 
   7   7   5      238.58      233.77     23.33 o 
  -2   8   5       86.97      111.47     19.94 o 
  -1   8   5      175.49      219.51     37.68 o 
   0   8   5      352.61      396.40     39.81 o 
   1   8   5        3.63       20.56     24.29 o 
   2   8   5      963.10     1051.62     47.63 o 
   3   8   5       92.86       98.74     23.13 o 
   4   8   5      397.88      442.02     30.86 o 
   5   8   5      175.34      266.24     39.33 o 
   6   8   5        4.95       10.86     26.61 o 
   1   9   5      210.84      213.28     36.28 o 
   2   9   5      298.42      313.44     34.15 o 
   3   9   5      340.83      398.48     35.54 o 
   4   9   5      490.38      479.47     35.50 o 
  -4  -7   6        0.99       -0.21     19.53 o 
  -3  -7   6        7.76       15.85     18.46 o 
  -2  -7   6       83.76       98.88     48.46 o 
  -1  -7   6      129.38       96.63     50.68 o 
   0  -7   6      381.85      468.17     52.78 o 
   1  -7   6       92.01      165.60     48.80 o 
   2  -7   6      158.41      178.47     40.78 o 
  -5  -6   6        1.59       -3.65     19.13 o 
  -4  -6   6        0.80       10.79     17.83 o 
  -3  -6   6      584.25      609.01     31.00 o 
  -2  -6   6      242.54      276.14     24.59 o 
  -1  -6   6     1937.55     1920.38     79.93 o 
   0  -6   6        0.12      -35.50     48.86 o 
   1  -6   6      142.60      151.70     40.22 o 
   2  -6   6       10.49       42.48     37.99 o 
   3  -6   6      211.16      253.41     46.49 o 
  -6  -5   6       15.00        3.85     21.26 o 
  -5  -5   6        0.89        6.53     16.30 o 
  -4  -5   6      382.92      428.95     25.72 o 
  -3  -5   6      221.20      235.48     21.19 o 
  -2  -5   6      378.13      393.52     24.63 o 
  -1  -5   6      343.93      358.08     54.20 o 
   0  -5   6       29.76       48.32     39.89 o 
   1  -5   6       75.32       49.77     41.26 o 
   2  -5   6      394.94      394.71     49.77 o 
   3  -5   6        2.32       16.79     31.86 o 
   4  -5   6     1139.30     1104.14     60.86 o 
   5  -5   6       81.63      105.84     38.87 o 
  -6  -4   6        1.68        3.37     22.35 o 
  -5  -4   6      914.33      932.68     32.05 o 
  -4  -4   6       44.58       68.46     17.10 o 
  -3  -4   6      508.95      501.59     36.34 o 
  -2  -4   6       80.13       69.56     14.18 o 
  -1  -4   6        3.54        8.51     12.29 o 
   0  -4   6      115.99      164.23     47.26 o 
   1  -4   6     3575.59     3557.54     87.87 o 
   2  -4   6      796.00      716.99     53.56 o 
   3  -4   6      733.16      632.91     49.36 o 
   4  -4   6      518.71      536.35     46.36 o 
   5  -4   6       51.33       80.31     33.21 o 
   6  -4   6      122.42      149.46     22.82 o 
  -7  -3   6        7.77       -1.05     23.86 o 
  -6  -3   6      393.61      421.25     41.23 o 
  -5  -3   6      374.82      373.61     23.29 o 
  -4  -3   6      115.37      109.91     19.06 o 
  -3  -3   6       45.43       37.06     13.25 o 
  -2  -3   6        4.50       11.63     10.86 o 
  -1  -3   6      556.43      577.81     18.19 o 
   0  -3   6     2850.48     2940.36     35.83 o 
   1  -3   6     5723.93     5930.06     51.09 o 
   2  -3   6     1020.33      975.81     50.38 o 
   3  -3   6      642.63      638.66     45.46 o 
   4  -3   6      523.44      610.97     45.49 o 
   5  -3   6      191.14      200.51     34.01 o 
   6  -3   6      156.73      148.81     17.25 o 
  -7  -2   6       85.03       74.40     30.57 o 
  -6  -2   6      245.28      259.36     21.51 o 
  -5  -2   6       24.29       35.37     28.98 o 
  -4  -2   6      117.27      134.42     37.68 o 
  -3  -2   6      659.97      641.43     21.47 o 
  -2  -2   6     1351.33     1322.29     38.19 o 
  -1  -2   6      354.26      357.37     12.39 o 
   0  -2   6     4095.95     4030.35     81.17 o 
   1  -2   6       12.93       15.49      9.08 o 
   2  -2   6     3639.22     3594.41     70.74 o 
   3  -2   6      381.67      349.28     35.44 o 
   4  -2   6        1.90        2.59     30.87 o 
   5  -2   6      104.97      112.24     19.79 o 
   6  -2   6     1103.13     1123.81     27.57 o 
   7  -2   6        3.62        2.85     18.97 o 
  -7  -1   6        4.43       18.99     26.07 o 
  -6  -1   6        5.67       14.37     11.13 o 
  -5  -1   6       74.86       86.75     12.51 o 
  -4  -1   6      574.75      555.26     21.68 o 
  -3  -1   6     3772.48     3660.79     42.67 o 
  -2  -1   6        1.36        5.80     10.22 o 
  -1  -1   6     2156.08     2037.97     25.36 o 
   0  -1   6      211.08      234.77      7.05 o 
   1  -1   6      947.65      931.88     25.52 o 
   2  -1   6      920.45      937.58     38.52 o 
   3  -1   6     1037.27     1019.51     23.18 o 
   4  -1   6       29.30       44.12     15.90 o 
   5  -1   6      421.11      448.87     18.73 o 
   6  -1   6        5.68       -0.17     12.39 o 
   7  -1   6       77.26       74.81     18.88 o 
   8  -1   6        1.49       -8.53     19.79 o 
  -7   0   6        2.67      -12.89     35.49 o 
  -6   0   6       38.59       36.43     15.04 o 
  -5   0   6        0.82        6.81     14.26 o 
  -4   0   6     3816.69     3584.03     46.98 o 
  -3   0   6      423.39      410.73     19.56 o 
  -2   0   6     7820.33     7379.37     53.87 o 
  -1   0   6      483.91      442.34     14.31 o 
   0   0   6     2473.18     2568.90     24.35 o 
   1   0   6      163.19      159.03     20.31 o 
   2   0   6     2305.20     2247.74     21.04 o 
   3   0   6      833.80      843.65     19.38 o 
   4   0   6     1816.28     1772.13     22.65 o 
   5   0   6      410.88      400.04     16.49 o 
   6   0   6      276.64      266.46     14.86 o 
   7   0   6        0.61      -10.53     17.70 o 
   8   0   6       18.05       21.06     19.85 o 
  -7   1   6      254.18      301.37     45.73 o 
  -6   1   6       72.12       85.79     17.41 o 
  -5   1   6      350.85      356.91     21.94 o 
  -4   1   6     1250.05     1204.99     19.83 o 
  -3   1   6       53.64       38.95      7.82 o 
  -2   1   6     3584.85     3516.76     36.38 o 
  -1   1   6     1177.10     1125.51     21.42 o 
   0   1   6       47.00       45.31      8.72 o 
   1   1   6     1402.18     1404.53     37.73 o 
   2   1   6      385.11      360.03      7.35 o 
   3   1   6     2489.92     2465.60     21.96 o 
   4   1   6      321.77      308.73     11.11 o 
   5   1   6      148.96      153.76      8.51 o 
   6   1   6       19.97       30.05     15.03 o 
   7   1   6       12.34       25.03     17.35 o 
   8   1   6      276.76      284.31     25.16 o 
  -6   2   6      355.50      388.89     24.94 o 
  -5   2   6      319.70      349.75     28.13 o 
  -4   2   6      361.40      322.28     25.89 o 
  -3   2   6      256.00      249.46     23.15 o 
  -2   2   6      639.03      623.02     17.29 o 
  -1   2   6       93.93       77.81     18.99 o 
   0   2   6     4163.01     4145.00     39.66 o 
   1   2   6     2852.72     2830.81     39.69 o 
   2   2   6      263.50      256.84      6.37 o 
   3   2   6     1322.65     1305.65     17.72 o 
   4   2   6        4.56        7.75      5.03 o 
   5   2   6      180.39      179.92      7.23 o 
   6   2   6       32.65       41.36     14.25 o 
   7   2   6      993.29      960.03     39.24 o 
   8   2   6      139.52      131.71     20.12 o 
  -6   3   6      633.75      650.78     38.99 o 
  -5   3   6      139.26      152.82     25.06 o 
  -4   3   6       35.03       26.55     20.43 o 
  -3   3   6      309.14      319.33     28.15 o 
  -2   3   6     1794.59     1787.51     29.83 o 
  -1   3   6      350.05      340.87     16.20 o 
   0   3   6     6561.82     6605.06     53.64 o 
   1   3   6      142.06      143.52      6.95 o 
   2   3   6      349.71      349.66      7.62 o 
   3   3   6      781.76      849.31     12.77 o 
   4   3   6        6.34        7.87      5.61 o 
   5   3   6       36.49       40.36      4.61 o 
   6   3   6      213.49      216.62     13.90 o 
   7   3   6      258.48      245.38     20.50 o 
   8   3   6        4.00       -3.32     24.36 o 
  -5   4   6        0.04       -8.25     22.88 o 
  -4   4   6      162.92      178.70     28.92 o 
  -3   4   6      292.56      313.95     16.71 o 
  -2   4   6       14.81       15.61     11.30 o 
  -1   4   6     1369.98     1308.10     27.91 o 
   0   4   6      607.37      570.55     20.11 o 
   1   4   6      658.79      644.75     19.97 o 
   2   4   6      191.58      209.15     11.48 o 
   3   4   6      199.40      179.19      8.48 o 
   4   4   6      232.91      225.74      8.34 o 
   5   4   6      747.22      768.78     24.17 o 
   6   4   6      620.32      587.69     22.45 o 
   7   4   6       13.33       18.67     12.73 o 
   8   4   6        6.76        9.89     23.91 o 
  -5   5   6       58.44       81.01     26.43 o 
  -4   5   6     1036.19     1002.73     49.26 o 
  -3   5   6      139.55      147.34     15.24 o 
  -2   5   6      436.39      468.63     21.52 o 
  -1   5   6       38.90       30.75     13.12 o 
   0   5   6       17.94       15.11     13.35 o 
   1   5   6       53.16       62.59     13.83 o 
   2   5   6      769.59      745.04     22.70 o 
   3   5   6      758.45      723.35     21.67 o 
   4   5   6       30.63       23.13      7.94 o 
   5   5   6       86.06       96.77      8.16 o 
   6   5   6      165.66      145.62     16.03 o 
   7   5   6      196.02      180.23     21.23 o 
   8   5   6      176.55      213.49     33.86 o 
  -4   6   6      386.86      369.31     35.98 o 
  -3   6   6      224.12      234.20     18.87 o 
  -2   6   6      140.00      147.00     18.52 o 
  -1   6   6       89.48       93.32     16.19 o 
   0   6   6        0.21        4.69     13.62 o 
   1   6   6       23.82       25.63      7.12 o 
   2   6   6      677.84      606.77     31.74 o 
   3   6   6       53.53       59.65     14.30 o 
   4   6   6      174.72      162.00     12.51 o 
   5   6   6      105.15      104.29     10.26 o 
   6   6   6      132.77      136.09     18.26 o 
   7   6   6       22.18       21.07     14.27 o 
   8   6   6      487.13      473.79     41.77 o 
  -3   7   6       73.72      103.90     32.08 o 
  -2   7   6       75.60       78.26     17.36 o 
  -1   7   6       74.40       92.67     18.57 o 
   0   7   6       59.96       61.10     23.67 o 
   1   7   6      443.58      419.38     33.05 o 
   2   7   6       27.41        8.91     22.43 o 
   3   7   6       14.93       11.51     18.28 o 
   4   7   6       50.49       53.99     14.89 o 
   5   7   6      584.46      579.95     52.70 o 
   6   7   6        2.09        7.08     16.47 o 
   7   7   6      589.03      646.11     30.59 o 
  -1   8   6        0.23       19.65     19.32 o 
   0   8   6       88.93       89.65     32.26 o 
   1   8   6      195.38      235.75     33.35 o 
   2   8   6       58.98       45.45     24.12 o 
   3   8   6        7.60        5.95     20.79 o 
   4   8   6      329.04      326.39     28.30 o 
   5   8   6      167.56      182.37     33.43 o 
   6   8   6      508.26      555.01     79.39 o 
   1   9   6       43.43       40.86     31.28 o 
   2   9   6       64.96       83.21     26.88 o 
   3   9   6       77.32      102.06     27.97 o 
   4   9   6      163.48      161.27     27.75 o 
  -3  -7   7      137.18      126.22     23.71 o 
  -2  -7   7      249.47      273.09     54.59 o 
  -1  -7   7      155.57      164.45     55.43 o 
   0  -7   7       95.28       72.27     45.18 o 
   1  -7   7       10.61       49.58     43.57 o 
  -5  -6   7        1.02        4.84     17.88 o 
  -4  -6   7        5.49       14.91     16.54 o 
  -3  -6   7      231.86      254.41     24.80 o 
  -2  -6   7      644.45      632.63     54.57 o 
  -1  -6   7      110.32      131.04     50.60 o 
   0  -6   7      231.42      259.69     51.85 o 
   1  -6   7      166.94      135.76     51.08 o 
   2  -6   7        0.02       41.35     43.34 o 
   3  -6   7       13.76       50.60     40.79 o 
  -5  -5   7      155.88      145.65     21.64 o 
  -4  -5   7      157.61      169.60     20.64 o 
  -3  -5   7      753.50      772.95     30.57 o 
  -2  -5   7        5.20        9.26     15.29 o 
  -1  -5   7      565.15      582.09     55.70 o 
   0  -5   7       28.09       26.14     48.37 o 
   1  -5   7      114.79      104.57     49.90 o 
   2  -5   7      152.36      146.95     43.46 o 
   3  -5   7      483.72      481.85     50.58 o 
   4  -5   7      361.08      403.92     47.34 o 
  -6  -4   7      441.98      410.16     34.02 o 
  -5  -4   7      103.79      117.54     19.21 o 
  -4  -4   7      614.51      604.42     26.65 o 
  -3  -4   7       42.86       39.04     15.14 o 
  -2  -4   7      274.50      294.56     19.45 o 
  -1  -4   7       81.64       76.49     14.10 o 
   0  -4   7      297.56      297.01     44.63 o 
   1  -4   7      425.94      505.52     56.29 o 
   2  -4   7      201.90      196.15     43.84 o 
   3  -4   7      271.11      276.10     47.06 o 
   4  -4   7        6.29       -6.36     31.44 o 
   5  -4   7       43.01       62.25     31.88 o 
  -6  -3   7       16.36       12.96     21.52 o 
  -5  -3   7      775.07      723.26     61.50 o 
  -4  -3   7      255.69      281.60     20.71 o 
  -3  -3   7      529.54      487.34     22.73 o 
  -2  -3   7        1.28        4.72     11.00 o 
  -1  -3   7      143.13      147.00     11.73 o 
   0  -3   7     1621.70     1556.17     26.87 o 
   1  -3   7     1010.35     1041.33     23.23 o 
   2  -3   7     1221.29     1271.58     27.79 o 
   3  -3   7        0.96        6.51     42.42 o 
   4  -3   7      127.36      123.98     36.56 o 
   5  -3   7      333.09      363.69     38.05 o 
   6  -3   7      709.93      721.21     32.15 o 
  -7  -2   7      135.31      118.96     30.67 o 
  -6  -2   7      384.96      401.05     23.46 o 
  -5  -2   7      202.66      227.00     28.86 o 
  -4  -2   7        9.52       16.65     14.55 o 
  -3  -2   7      693.87      640.43     48.40 o 
  -2  -2   7        1.19       -5.16     18.29 o 
  -1  -2   7     2154.01     2146.54     22.78 o 
   0  -2   7      282.15      303.60     15.14 o 
   1  -2   7     1406.66     1405.65     20.29 o 
   2  -2   7      194.23      210.16     32.32 o 
   3  -2   7        0.17        8.49     31.89 o 
   4  -2   7        6.10       25.80     32.93 o 
   5  -2   7      870.64      899.18     30.00 o 
   6  -2   7        6.80        7.13     14.57 o 
   7  -2   7      765.88      744.90     31.99 o 
  -7  -1   7      101.33      114.39     33.06 o 
  -6  -1   7      121.70      125.88     17.62 o 
  -5  -1   7       55.15       62.72     12.04 o 
  -4  -1   7       88.99       93.66     15.65 o 
  -3  -1   7       18.73       38.55     13.02 o 
  -2  -1   7     1428.90     1348.57     25.54 o 
  -1  -1   7        0.54        1.14      7.83 o 
   0  -1   7       26.77       21.39     13.69 o 
   1  -1   7        4.12       -8.02     25.69 o 
   2  -1   7     2115.69     2151.98     53.54 o 
   3  -1   7      116.56      120.71     22.02 o 
   4  -1   7     5066.77     5014.42     51.14 o 
   5  -1   7      494.92      478.08     19.50 o 
   6  -1   7      832.93      866.02     23.72 o 
   7  -1   7      314.22      285.84     24.93 o 
  -7   0   7       73.83       84.62     35.52 o 
  -6   0   7       12.90        8.46     15.17 o 
  -5   0   7       94.39       96.65     16.89 o 
  -4   0   7       58.51       51.91     16.02 o 
  -3   0   7     2024.81     1963.63     44.24 o 
  -2   0   7      988.88      968.64     22.93 o 
  -1   0   7       16.63       19.87      8.88 o 
   0   0   7      449.98      460.59     43.39 o 
   1   0   7     1412.46     1399.42     39.73 o 
   2   0   7     2299.06     2300.18     53.58 o 
   3   0   7     2845.83     2750.45     29.67 o 
   4   0   7     2195.17     2155.45     32.17 o 
   5   0   7      489.15      468.98     17.85 o 
   6   0   7      128.73      150.25     18.88 o 
   7   0   7        2.25        0.23     17.61 o 
   8   0   7       20.32       28.14     18.52 o 
  -6   1   7      261.08      271.62     25.46 o 
  -5   1   7       34.56       48.30     16.43 o 
  -4   1   7      433.72      437.01     22.90 o 
  -3   1   7      189.21      186.86     17.06 o 
  -2   1   7       11.59        9.81     15.31 o 
  -1   1   7      470.19      478.60     26.20 o 
   0   1   7      539.03      518.37     26.47 o 
   1   1   7     4044.54     3938.60     25.84 o 
   2   1   7     2674.19     2714.90     20.28 o 
   3   1   7     5248.31     5195.42     55.87 o 
   4   1   7      142.17      134.55     10.20 o 
   5   1   7      560.91      531.20     16.33 o 
   6   1   7      341.34      350.18     14.76 o 
   7   1   7       51.04       61.58     18.08 o 
   8   1   7      221.33      248.30     22.84 o 
  -6   2   7      471.07      496.66     36.48 o 
  -5   2   7        7.28       19.99     17.51 o 
  -4   2   7        1.12       -4.28     19.33 o 
  -3   2   7       40.24       41.69      8.38 o 
  -2   2   7      835.92      856.30     34.66 o 
  -1   2   7     1003.32      902.01     33.56 o 
   0   2   7     6382.43     6263.81     75.64 o 
   1   2   7       17.56       14.47      6.81 o 
   2   2   7     4080.40     3894.32     34.75 o 
   3   2   7      409.09      429.35     14.72 o 
   4   2   7       18.29       21.21      5.58 o 
   5   2   7       66.48       69.32      7.10 o 
   6   2   7     1070.51     1089.71     35.52 o 
   7   2   7       48.61       46.82     16.86 o 
   8   2   7      718.34      763.32     32.47 o 
  -6   3   7        0.21       -2.80     18.12 o 
  -5   3   7        1.03       -8.43     21.04 o 
  -4   3   7       82.38       77.48     20.92 o 
  -3   3   7      382.12      399.21     31.42 o 
  -2   3   7       44.29       44.79      4.24 o 
  -1   3   7     5138.27     4947.14     55.91 o 
   0   3   7       13.86        6.06      4.42 o 
   1   3   7     1655.85     1612.04     27.25 o 
   2   3   7       23.32       22.55      5.10 o 
   3   3   7      743.56      730.58     17.95 o 
   4   3   7       10.64       12.26      5.94 o 
   5   3   7     1743.99     1764.17     29.52 o 
   6   3   7       12.65        9.47     13.62 o 
   7   3   7      909.23      853.52     31.22 o 
   8   3   7       55.51       71.51     29.24 o 
  -5   4   7        8.30       42.21     24.90 o 
  -4   4   7      969.56      988.01     46.95 o 
  -3   4   7      236.87      246.77     27.68 o 
  -2   4   7     2201.39     2249.58     45.27 o 
  -1   4   7     1910.15     1960.34     66.50 o 
   0   4   7      379.09      398.97     18.15 o 
   1   4   7      385.92      388.05     33.94 o 
   2   4   7       55.37       55.59      7.97 o 
   3   4   7        7.69        9.48      6.67 o 
   4   4   7     2047.35     2029.83     46.92 o 
   5   4   7      430.89      413.64     15.87 o 
   6   4   7      478.79      475.88     21.59 o 
   7   4   7        6.67        5.83     12.55 o 
   8   4   7        5.12       14.45     24.47 o 
  -4   5   7      310.54      371.51     37.94 o 
  -3   5   7      357.80      386.55     26.63 o 
  -2   5   7      291.85      303.26     19.69 o 
  -1   5   7        0.24        6.89     12.78 o 
   0   5   7       25.71       26.95     13.55 o 
   1   5   7     1158.11     1133.01     28.90 o 
   2   5   7      633.72      650.71     22.45 o 
   3   5   7     2937.05     2929.81     40.57 o 
   4   5   7     2057.34     2083.96     32.44 o 
   5   5   7      195.99      192.37     10.90 o 
   6   5   7        6.94        1.31     13.56 o 
   7   5   7      152.51      139.23     16.40 o 
   8   5   7      165.96      184.03     28.43 o 
  -4   6   7       20.35       21.40     23.84 o 
  -3   6   7      367.55      435.55     50.73 o 
  -2   6   7      188.74      190.67     18.13 o 
  -1   6   7       33.71       24.59     14.39 o 
   0   6   7      465.93      486.31     24.04 o 
   1   6   7     1166.24     1164.20     32.26 o 
   2   6   7      340.40      356.60     17.01 o 
   3   6   7     1179.05     1165.93     25.30 o 
   4   6   7       25.14       25.54      9.66 o 
   5   6   7        0.19        6.63      8.85 o 
   6   6   7      106.23       95.91     16.94 o 
   7   6   7      140.30      147.10     18.19 o 
   8   6   7       17.04       -0.60     27.77 o 
  -3   7   7        4.32        8.19     29.83 o 
  -2   7   7      209.53      226.87     20.94 o 
  -1   7   7       85.31       89.25     18.33 o 
   0   7   7     1689.92     1675.93     41.55 o 
   1   7   7       46.70       57.94     16.78 o 
   2   7   7      742.63      739.63     28.92 o 
   3   7   7       52.66       55.44     16.14 o 
   4   7   7        1.66        3.50     11.79 o 
   5   7   7        0.27       -0.61      9.87 o 
   6   7   7      417.70      425.23     26.03 o 
   7   7   7      108.79       98.38     18.41 o 
  -1   8   7      841.21      818.85     34.31 o 
   0   8   7      189.37      156.21     22.34 o 
   1   8   7      251.88      253.67     23.29 o 
   2   8   7        1.51        4.51     16.28 o 
   3   8   7        1.03        0.27     13.88 o 
   4   8   7       79.94       91.31     17.25 o 
   5   8   7      467.83      493.61     29.05 o 
   6   8   7      270.20      270.62     25.22 o 
   1   9   7        4.05       -6.57     18.99 o 
   2   9   7       50.01       63.69     27.47 o 
   3   9   7      175.87      179.15     28.00 o 
   4   9   7       44.32       28.72     23.84 o 
  -1  -7   8       55.58       34.85     46.86 o 
  -4  -6   8       38.85       45.37     19.36 o 
  -3  -6   8       41.30       43.68     17.48 o 
  -2  -6   8       27.84       50.28     50.35 o 
  -1  -6   8      780.88      839.79     69.35 o 
   0  -6   8      252.13      284.19     55.61 o 
   1  -6   8      196.14      214.68     55.75 o 
   2  -6   8      222.04      227.63     56.75 o 
  -5  -5   8      117.13      124.75     20.78 o 
  -4  -5   8      435.85      466.53     28.18 o 
  -3  -5   8      118.60      143.04     19.83 o 
  -2  -5   8      310.46      319.43     22.29 o 
  -1  -5   8      866.49      939.30     65.78 o 
   0  -5   8       45.97       49.09     50.22 o 
   1  -5   8      330.21      311.52     55.08 o 
   2  -5   8      150.47      176.74     46.87 o 
   3  -5   8       65.87       44.11     43.73 o 
   4  -5   8       39.50       72.56     41.09 o 
  -6  -4   8       17.99       24.20     22.22 o 
  -5  -4   8      809.72      888.16     33.50 o 
  -4  -4   8      521.73      543.76     27.28 o 
  -3  -4   8      153.35      156.74     23.50 o 
  -2  -4   8      216.23      230.58     18.53 o 
  -1  -4   8       12.32       42.67     46.05 o 
   0  -4   8      253.05      245.53     44.19 o 
   1  -4   8      699.29      733.84     61.28 o 
   2  -4   8      142.11      141.73     49.60 o 
   3  -4   8       72.12       72.03     39.04 o 
   4  -4   8      239.54      194.33     45.19 o 
   5  -4   8       48.51       62.32     32.01 o 
  -6  -3   8      101.54       63.21     26.81 o 
  -5  -3   8     1348.24     1359.34     37.98 o 
  -4  -3   8       77.09       76.60     16.29 o 
  -3  -3   8      569.62      559.54     23.96 o 
  -2  -3   8       72.14       62.03     12.55 o 
  -1  -3   8       29.77       24.05      8.48 o 
   0  -3   8      882.50      896.76     21.23 o 
   1  -3   8      701.96      693.49     18.71 o 
   2  -3   8        4.36        8.72      8.41 o 
   3  -3   8       27.00       34.26     44.08 o 
   4  -3   8       33.35       28.95     38.25 o 
   5  -3   8      169.17      178.59     36.53 o 
   6  -3   8        0.41        4.39     16.13 o 
  -6  -2   8      369.01      407.74     40.68 o 
  -5  -2   8      208.75      237.67     34.40 o 
  -4  -2   8      284.59      295.74     19.71 o 
  -3  -2   8     1289.45     1305.45     30.33 o 
  -2  -2   8       21.41       18.23     22.90 o 
  -1  -2   8      661.31      687.65     17.61 o 
   0  -2   8      519.17      514.35     14.31 o 
   1  -2   8       84.54       90.09      6.69 o 
   2  -2   8       44.60       41.41      7.10 o 
   3  -2   8        1.32        8.77     34.75 o 
   4  -2   8      126.70      145.73     18.94 o 
   5  -2   8        2.60        6.89     17.29 o 
   6  -2   8      362.67      340.76     19.68 o 
   7  -2   8       94.56       89.95     22.68 o 
  -6  -1   8       83.35      109.39     26.77 o 
  -5  -1   8       37.75       38.48     16.12 o 
  -4  -1   8      360.41      349.28     20.57 o 
  -3  -1   8     2482.25     2285.17     64.32 o 
  -2  -1   8       27.55       34.88     11.35 o 
  -1  -1   8     1501.01     1436.08     23.23 o 
   0  -1   8        4.66        6.68     12.42 o 
   1  -1   8        0.24      -16.01     28.31 o 
   2  -1   8        2.97        4.73      2.61 o 
   3  -1   8      305.32      316.65     14.88 o 
   4  -1   8       93.35       82.50     15.84 o 
   5  -1   8      152.80      160.48     18.89 o 
   6  -1   8      616.44      611.86     21.42 o 
   7  -1   8      205.04      179.20     22.84 o 
  -6   0   8        5.75        0.06     13.04 o 
  -5   0   8      129.57      128.00     15.50 o 
  -4   0   8      512.91      509.73     30.80 o 
  -3   0   8      135.05      134.69     16.45 o 
  -2   0   8      283.51      271.06     13.43 o 
  -1   0   8      214.39      193.58     11.47 o 
   0   0   8        5.22        8.45      3.78 o 
   1   0   8        0.05       -1.60     18.56 o 
   2   0   8      375.30      354.07     25.88 o 
   3   0   8      925.86      901.72     33.91 o 
   4   0   8       15.06       22.46     10.47 o 
   5   0   8      399.45      449.44     17.62 o 
   6   0   8      673.40      692.57     20.93 o 
   7   0   8       62.77       83.92     16.97 o 
   8   0   8      202.18      193.40     21.12 o 
  -6   1   8        2.11        5.73     17.23 o 
  -5   1   8      713.42      714.13     28.66 o 
  -4   1   8      439.57      438.34     23.36 o 
  -3   1   8       67.07       66.75     14.42 o 
  -2   1   8       78.64       75.26     19.59 o 
  -1   1   8      314.27      315.13     25.02 o 
   0   1   8      315.21      327.79     23.72 o 
   1   1   8      974.68     1008.20     21.52 o 
   2   1   8      982.16      938.92     27.87 o 
   3   1   8       10.97       13.74      6.56 o 
   4   1   8      182.54      185.31     11.16 o 
   5   1   8      112.17      111.80     11.73 o 
   6   1   8      488.16      493.91     17.53 o 
   7   1   8      220.87      215.54     19.67 o 
   8   1   8      916.63      960.16     35.27 o 
  -6   2   8      180.24      205.32     22.62 o 
  -5   2   8      209.40      232.41     22.72 o 
  -4   2   8       30.94       32.00     20.79 o 
  -3   2   8        4.13       -0.23     20.46 o 
  -2   2   8        7.95        9.09     17.20 o 
  -1   2   8      124.01      104.28     18.81 o 
   0   2   8        0.37        5.79     16.59 o 
   1   2   8     2025.31     2051.41     54.35 o 
   2   2   8     1351.42     1421.73     58.05 o 
   3   2   8        1.70        5.36      5.58 o 
   4   2   8       90.73      102.46      9.17 o 
   5   2   8      631.25      619.05     17.13 o 
   6   2   8       19.95       11.40     14.77 o 
   7   2   8     1611.17     1536.69     68.58 o 
   8   2   8      245.43      236.85     22.60 o 
  -5   3   8       16.79       26.09     23.69 o 
  -4   3   8       19.91       29.80     23.39 o 
  -3   3   8       37.44       25.72     21.94 o 
  -2   3   8      670.09      609.47     32.64 o 
  -1   3   8        3.00       -3.85     15.15 o 
   0   3   8      400.22      410.64     18.09 o 
   1   3   8      346.83      330.28     11.02 o 
   2   3   8     1356.14     1312.71     21.99 o 
   3   3   8        7.48        8.14      6.39 o 
   4   3   8     1700.24     1666.93     25.45 o 
   5   3   8      350.08      331.12     12.92 o 
   6   3   8      695.81      710.23     52.13 o 
   7   3   8      987.67      992.79     33.03 o 
   8   3   8       11.83        2.24     18.90 o 
  -5   4   8       13.38       13.00     24.15 o 
  -4   4   8       90.89      113.36     26.30 o 
  -3   4   8      247.23      261.46     31.54 o 
  -2   4   8       83.06       91.87     24.01 o 
  -1   4   8        8.58        5.96     10.95 o 
   0   4   8       22.50       17.96     11.18 o 
   1   4   8      401.34      381.57     11.39 o 
   2   4   8      514.73      483.89     13.80 o 
   3   4   8     2278.42     2264.11     32.28 o 
   4   4   8     1648.16     1630.12     21.18 o 
   5   4   8      405.93      401.92     15.42 o 
   6   4   8      279.15      293.94     15.86 o 
   7   4   8       47.60       61.14     16.38 o 
   8   4   8       21.29       22.99     24.23 o 
  -4   5   8      308.86      256.29     36.06 o 
  -3   5   8      329.06      320.19     36.88 o 
  -2   5   8       17.49       28.02     14.72 o 
  -1   5   8       13.44       13.32     13.55 o 
   0   5   8       53.45       56.28     15.23 o 
   1   5   8      581.34      558.02     23.11 o 
   2   5   8      465.86      439.65     19.88 o 
   3   5   8     2886.99     2714.61     40.26 o 
   4   5   8        1.03        4.99      9.27 o 
   5   5   8      913.43      957.89     29.96 o 
   6   5   8       73.87       79.75     15.34 o 
   7   5   8       13.99       22.05     13.24 o 
   8   5   8       94.73       94.90     24.70 o 
  -3   6   8       22.80       39.54     26.02 o 
  -2   6   8       52.17       41.56     15.54 o 
  -1   6   8      251.69      252.28     20.81 o 
   0   6   8      990.42      992.33     31.86 o 
   1   6   8        1.54        0.68     13.32 o 
   2   6   8     1097.00     1059.91     30.43 o 
   3   6   8      404.03      374.79     19.91 o 
   4   6   8       58.76       57.08     11.47 o 
   5   6   8      656.57      638.88     18.77 o 
   6   6   8      395.55      442.39     24.60 o 
   7   6   8       24.19       17.57     14.92 o 
  -2   7   8        0.43       -2.11     16.86 o 
  -1   7   8      950.69      996.91     34.25 o 
   0   7   8       43.09       39.18     17.57 o 
   1   7   8      437.74      430.11     25.00 o 
   2   7   8       12.71       10.23     15.52 o 
   3   7   8        5.95       -1.34     13.88 o 
   4   7   8       21.78       22.27     11.96 o 
   5   7   8      663.72      654.14     22.52 o 
   6   7   8       17.56       25.54     17.65 o 
   7   7   8      531.27      532.16     34.52 o 
  -1   8   8      170.90      169.79     21.96 o 
   0   8   8      229.15      225.79     22.67 o 
   1   8   8      484.52      483.30     27.23 o 
   2   8   8      114.20       94.62     19.91 o 
   3   8   8       10.31        3.26     15.36 o 
   4   8   8      593.68      647.89     27.32 o 
   5   8   8      189.46      197.39     21.34 o 
   6   8   8      521.97      517.93     33.38 o 
   2   9   8      168.26      169.20     22.70 o 
   3   9   8       77.04       96.38     20.97 o 
   4   9   8      169.57      184.82     21.61 o 
  -3  -6   9       20.94       23.09     49.24 o 
  -2  -6   9       24.30       24.17     41.35 o 
  -1  -6   9      912.91      882.04     62.47 o 
   0  -6   9        3.62      -13.69     52.22 o 
   1  -6   9      553.29      556.39     57.07 o 
   2  -6   9        9.28        0.15     49.78 o 
  -4  -5   9        1.48        8.26     44.05 o 
  -3  -5   9        1.30       21.34     40.79 o 
  -2  -5   9      547.58      664.09     60.95 o 
  -1  -5   9       92.14      117.28     42.58 o 
   0  -5   9      670.10      672.96     55.36 o 
   1  -5   9      254.02      297.66     55.68 o 
   2  -5   9       63.75       58.40     43.10 o 
   3  -5   9      115.02      103.02     49.23 o 
  -5  -4   9      271.13      282.05     23.88 o 
  -4  -4   9      151.90      163.49     19.80 o 
  -3  -4   9      661.06      710.26     28.19 o 
  -2  -4   9      934.52      980.76     30.51 o 
  -1  -4   9      261.25      317.75     46.29 o 
   0  -4   9      657.10      648.08     59.73 o 
   1  -4   9       47.73       75.20     47.98 o 
   2  -4   9       33.72       67.94     48.64 o 
   3  -4   9      669.75      613.51     54.90 o 
   4  -4   9      172.35      195.63     45.54 o 
   5  -4   9      179.85      234.54     42.53 o 
  -5  -3   9      209.60      248.83     32.30 o 
  -4  -3   9      125.60      142.32     18.67 o 
  -3  -3   9      139.49      169.08     24.23 o 
  -2  -3   9        1.75        3.39     11.77 o 
  -1  -3   9      108.37      117.99     13.00 o 
   0  -3   9      652.03      640.81     17.93 o 
   1  -3   9      151.97      190.80     46.99 o 
   2  -3   9      811.31      719.53     55.61 o 
   3  -3   9     1402.36     1412.51     66.78 o 
   4  -3   9      130.25      138.88     38.20 o 
   5  -3   9      658.45      691.98     53.29 o 
   6  -3   9       10.57       13.97     30.22 o 
  -6  -2   9      242.59      248.68     23.29 o 
  -5  -2   9       64.80       79.14     17.78 o 
  -4  -2   9      886.67      890.77     52.53 o 
  -3  -2   9        4.75       25.16     31.97 o 
  -2  -2   9      151.84      144.33     18.74 o 
  -1  -2   9      554.68      582.56     17.78 o 
   0  -2   9     1846.70     1834.82     22.76 o 
   1  -2   9      110.47      123.22     15.57 o 
   2  -2   9     1590.87     1577.97     21.31 o 
   3  -2   9       25.86       22.09     12.62 o 
   4  -2   9      533.33      548.94     22.84 o 
   5  -2   9       88.58      107.90     18.13 o 
   6  -2   9        0.56        6.71     14.60 o 
  -6  -1   9        2.65        9.29     17.00 o 
  -5  -1   9      129.37      113.03     17.72 o 
  -4  -1   9      221.05      215.91     18.93 o 
  -3  -1   9       46.55       46.75     14.06 o 
  -2  -1   9      439.42      440.98     24.73 o 
  -1  -1   9     1806.70     1865.38     51.01 o 
   0  -1   9       85.82      138.73     27.94 o 
   1  -1   9     1551.24     1470.99     54.53 o 
   2  -1   9      118.51      110.33     31.00 o 
   3  -1   9      900.11      894.58     18.92 o 
   4  -1   9      347.10      345.26     18.35 o 
   5  -1   9      274.78      292.78     20.36 o 
   6  -1   9        0.42        6.59     13.15 o 
   7  -1   9       59.99       51.02     18.30 o 
  -6   0   9       15.07       19.00     14.04 o 
  -5   0   9      143.71      152.59     15.62 o 
  -4   0   9      374.21      338.90     17.71 o 
  -3   0   9       11.36        4.10     12.88 o 
  -2   0   9     2536.50     2504.65     36.71 o 
  -1   0   9      438.28      408.50     15.22 o 
   0   0   9     2429.10     2375.68     42.64 o 
   1   0   9      974.68      981.25     39.77 o 
   2   0   9       52.99       91.18     23.81 o 
   3   0   9       66.72       59.77      6.86 o 
   4   0   9      267.25      271.25     22.62 o 
   5   0   9      397.71      388.56     16.79 o 
   6   0   9      106.59      121.86     14.03 o 
   7   0   9      316.23      307.05     21.99 o 
  -6   1   9       30.34       30.23     18.07 o 
  -5   1   9      454.13      485.12     46.79 o 
  -4   1   9       67.83       64.81     16.96 o 
  -3   1   9     1033.70     1004.09     29.65 o 
  -2   1   9      609.20      552.49     21.25 o 
  -1   1   9      324.60      321.66     27.08 o 
   0   1   9     1171.38     1113.10     38.19 o 
   1   1   9      376.69      372.81     13.82 o 
   2   1   9       56.62       38.50     20.81 o 
   3   1   9       53.71       58.25      7.93 o 
   4   1   9      234.34      224.11     14.30 o 
   5   1   9        2.63        1.41     10.45 o 
   6   1   9      106.82      112.86     13.19 o 
   7   1   9       77.49       65.01     17.02 o 
   8   1   9       78.65       74.31     17.99 o 
  -5   2   9      563.82      564.92     28.64 o 
  -4   2   9      170.63      181.62     20.58 o 
  -3   2   9     1937.89     1980.04     57.64 o 
  -2   2   9        7.26        4.71     20.67 o 
  -1   2   9      838.52      858.44     37.24 o 
   0   2   9      172.58      181.73     20.74 o 
   1   2   9        0.69        1.66      6.11 o 
   2   2   9      552.43      559.26     21.05 o 
   3   2   9      280.02      257.67      9.70 o 
   4   2   9       33.69       31.37      8.47 o 
   5   2   9        3.53        4.57      9.53 o 
   6   2   9       37.15       25.19     13.36 o 
   7   2   9      147.62      140.10     17.81 o 
   8   2   9        1.08       -4.43     17.74 o 
  -5   3   9        3.29       -4.88     25.10 o 
  -4   3   9      219.12      231.00     30.50 o 
  -3   3   9      286.53      282.16     30.83 o 
  -2   3   9       10.66        6.39     22.09 o 
  -1   3   9      433.30      437.94     30.84 o 
   0   3   9      385.49      376.13     27.99 o 
   1   3   9       90.64       89.39     20.27 o 
   2   3   9     2499.90     2473.87     45.39 o 
   3   3   9      501.56      507.41     20.81 o 
   4   3   9        1.11       -1.76      7.68 o 
   5   3   9      161.64      152.98     11.41 o 
   6   3   9      273.70      245.85     17.44 o 
   7   3   9      212.71      208.66     18.73 o 
   8   3   9      312.74      304.93     23.12 o 
  -4   4   9      230.59      204.53     31.14 o 
  -3   4   9        4.23       10.56     20.15 o 
  -2   4   9      200.51      186.24     29.38 o 
  -1   4   9      612.20      614.64     35.59 o 
   0   4   9       23.29       23.22      5.53 o 
   1   4   9       63.74       70.44      7.43 o 
   2   4   9       84.83       88.13      8.94 o 
   3   4   9       43.95       44.70      7.61 o 
   4   4   9        1.21        5.47      7.25 o 
   5   4   9        7.62        6.80      8.17 o 
   6   4   9      358.18      351.16     16.65 o 
   7   4   9        3.92        7.30     14.28 o 
   8   4   9      623.70      679.40     43.21 o 
  -4   5   9       50.04       41.03     27.94 o 
  -3   5   9       36.06       47.61     24.48 o 
  -2   5   9      634.48      614.55     25.06 o 
  -1   5   9      345.06      383.66     21.81 o 
   0   5   9       59.51       62.48     15.62 o 
   1   5   9        2.00        2.48     13.90 o 
   2   5   9        2.43        3.11     13.88 o 
   3   5   9        8.32        5.21     12.84 o 
   4   5   9      801.77      787.63     17.15 o 
   5   5   9      857.51      851.36     20.25 o 
   6   5   9       83.76       86.79     21.17 o 
   7   5   9        1.13       -8.89     13.98 o 
   8   5   9      299.11      275.48     31.57 o 
  -3   6   9      118.09      104.67     29.05 o 
  -2   6   9      351.47      373.96     23.55 o 
  -1   6   9       16.81       21.30     14.44 o 
   0   6   9       39.60       40.08     17.31 o 
   1   6   9        1.39        5.11     14.76 o 
   2   6   9       36.42       48.26     15.44 o 
   3   6   9        0.53        4.94     13.70 o 
   4   6   9      869.18      890.12     22.94 o 
   5   6   9      591.07      602.68     20.15 o 
   6   6   9        2.96       14.30     14.95 o 
   7   6   9       76.10       61.54     15.84 o 
  -2   7   9        7.64        3.51     17.32 o 
  -1   7   9        4.11      -11.04     17.32 o 
   0   7   9      125.18      134.11     20.13 o 
   1   7   9      222.48      220.71     20.48 o 
   2   7   9       94.73      111.42     19.01 o 
   3   7   9       84.49       97.99     17.10 o 
   4   7   9      414.02      415.67     21.80 o 
   5   7   9       53.01       59.33     11.79 o 
   6   7   9      210.22      233.74     22.43 o 
   7   7   9      396.90      406.68     26.38 o 
   0   8   9      120.46      122.76     21.27 o 
   1   8   9      109.14      110.77     19.81 o 
   2   8   9       55.60       63.31     18.18 o 
   3   8   9       29.16       25.91     17.28 o 
   4   8   9      179.16      190.78     19.71 o 
   5   8   9       56.70       74.10     18.94 o 
   6   8   9      469.89      514.16     30.78 o 
  -1  -6  10       10.43       13.54     48.74 o 
   0  -6  10      290.05      297.27     62.00 o 
  -3  -5  10       89.24      133.03     49.78 o 
  -2  -5  10        4.30        8.59     48.34 o 
  -1  -5  10      282.07      283.41     51.22 o 
   0  -5  10        1.59       -0.30     50.38 o 
   1  -5  10       61.03       47.31     49.57 o 
   2  -5  10        1.12       18.66     50.13 o 
   3  -5  10      273.13      255.61     47.99 o 
  -4  -4  10      313.33      315.85     48.17 o 
  -3  -4  10      137.78      169.42     45.61 o 
  -2  -4  10      499.33      546.73     51.01 o 
  -1  -4  10       23.55       35.17     43.61 o 
   0  -4  10      127.67      106.34     49.51 o 
   1  -4  10      154.14      184.22     51.20 o 
   2  -4  10      158.74      159.77     46.59 o 
   3  -4  10      816.85      870.37     59.55 o 
   4  -4  10      125.39      122.05     47.78 o 
  -5  -3  10      266.92      286.03     22.71 o 
  -4  -3  10      319.65      334.79     22.77 o 
  -3  -3  10      148.51      140.42     16.83 o 
  -2  -3  10      139.54      137.62     41.31 o 
  -1  -3  10        4.88       10.12     38.83 o 
   0  -3  10      100.09      119.82     45.61 o 
   1  -3  10       16.10       44.51     45.32 o 
   2  -3  10     1135.05     1176.10     65.09 o 
   3  -3  10       10.58        4.21     44.82 o 
   4  -3  10     1187.66     1187.79     64.02 o 
   5  -3  10       68.90       46.87     36.92 o 
  -5  -2  10      143.23      161.52     19.26 o 
  -4  -2  10      146.73      161.29     41.10 o 
  -3  -2  10       36.17       45.89     13.38 o 
  -2  -2  10       27.92       20.99     21.62 o 
  -1  -2  10      822.01      832.44     38.82 o 
   0  -2  10        0.62       10.56     39.67 o 
   1  -2  10     2144.39     2020.14     68.80 o 
   2  -2  10      248.99      193.98     44.02 o 
   3  -2  10      257.48      262.93     38.09 o 
   4  -2  10      524.94      587.82     48.76 o 
   5  -2  10      170.65      137.18     37.07 o 
   6  -2  10       19.15        5.95     19.57 o 
  -5  -1  10       35.86       28.52     15.64 o 
  -4  -1  10       13.05       19.89     14.50 o 
  -3  -1  10       27.17       33.31     20.58 o 
  -2  -1  10      782.36      776.32     28.70 o 
  -1  -1  10      220.23      236.83     11.58 o 
   0  -1  10     2531.68     2403.13     63.40 o 
   1  -1  10      539.92      425.94     42.30 o 
   2  -1  10      253.70      202.38     39.97 o 
   3  -1  10      123.63      104.95      7.28 o 
   4  -1  10      142.04      173.96     30.92 o 
   5  -1  10       32.37       47.32     15.93 o 
   6  -1  10     1504.14     1465.36     46.55 o 
   7  -1  10      151.32      137.11     28.31 o 
  -5   0  10       18.37       16.65     14.34 o 
  -4   0  10      156.65      144.92     16.03 o 
  -3   0  10      158.53      154.38     15.01 o 
  -2   0  10      970.79      939.95     21.88 o 
  -1   0  10      595.61      578.50     20.34 o 
   0   0  10     2281.87     2222.83     58.61 o 
   1   0  10       59.28       86.63     27.70 o 
   2   0  10      188.77      183.52     26.40 o 
   3   0  10      685.82      656.43     25.17 o 
   4   0  10      319.05      325.78     16.30 o 
   5   0  10     1168.51     1142.71     39.97 o 
   6   0  10     1652.14     1614.80     47.86 o 
   7   0  10       53.69       64.85     15.76 o 
  -5   1  10       35.53       49.03     19.17 o 
  -4   1  10      422.53      415.57     24.66 o 
  -3   1  10      583.67      533.92     23.78 o 
  -2   1  10       49.27       54.05     14.58 o 
  -1   1  10       82.17       76.31     13.00 o 
   0   1  10      139.28      144.30     11.33 o 
   1   1  10      350.57      319.87     30.36 o 
   2   1  10     1160.45     1165.23     42.27 o 
   3   1  10     2816.24     2748.76     41.90 o 
   4   1  10      265.46      251.17     18.00 o 
   5   1  10     1078.93     1130.46     22.92 o 
   6   1  10       20.99       25.02     11.44 o 
   7   1  10      110.62      125.60     17.67 o 
  -5   2  10       73.91       84.27     19.40 o 
  -4   2  10     1074.01     1062.99     99.91 o 
  -3   2  10       13.16       13.18     22.48 o 
  -2   2  10       37.68       50.60     23.78 o 
  -1   2  10       37.19       47.48     22.17 o 
   0   2  10      635.87      580.06     34.40 o 
   1   2  10      541.63      535.89     15.22 o 
   2   2  10     6567.58     6133.99     59.11 o 
   3   2  10       36.68       37.86      7.77 o 
   4   2  10     1164.19     1205.10     23.85 o 
   5   2  10        5.76       -0.30      8.99 o 
   6   2  10       92.89       99.23     14.32 o 
   7   2  10       22.59       17.67     15.01 o 
   8   2  10      299.42      292.23     23.53 o 
  -5   3  10      251.16      305.80     38.85 o 
  -4   3  10      170.66      184.08     31.18 o 
  -3   3  10        0.32       -3.67     22.80 o 
  -2   3  10       62.80       50.84     21.14 o 
  -1   3  10      517.80      567.88     34.15 o 
   0   3  10       31.57       32.58     21.88 o 
   1   3  10     3185.22     3049.42     63.09 o 
   2   3  10      844.19      851.90     23.96 o 
   3   3  10     1111.27     1172.43     24.66 o 
   4   3  10        5.97        8.44      8.08 o 
   5   3  10       13.77        8.97      9.00 o 
   6   3  10        5.31       12.14     12.45 o 
   7   3  10      490.63      492.59     24.84 o 
   8   3  10       81.93       90.66     17.68 o 
  -4   4  10       13.83       21.64     25.88 o 
  -3   4  10       13.81       14.78     23.83 o 
  -2   4  10     1696.25     1661.69     57.64 o 
  -1   4  10      355.70      392.95     33.97 o 
   0   4  10     1331.41     1271.34     18.90 o 
   1   4  10      776.51      709.63     17.88 o 
   2   4  10       42.71       39.77      8.63 o 
   3   4  10      500.81      472.19     15.78 o 
   4   4  10      399.47      408.46     20.58 o 
   5   4  10       94.02       84.93     10.42 o 
   6   4  10      182.74      202.59     18.23 o 
   7   4  10      293.81      354.22     23.45 o 
   8   4  10       12.31       20.75     14.73 o 
  -3   5  10      695.98      727.01     44.42 o 
  -2   5  10     1472.87     1501.72     58.08 o 
  -1   5  10      315.15      333.31     21.18 o 
   0   5  10      329.60      357.14     22.03 o 
   1   5  10      361.32      385.42     27.64 o 
   2   5  10       68.01       71.98      9.57 o 
   3   5  10       93.20       99.16     10.73 o 
   4   5  10      857.54      889.63     23.32 o 
   5   5  10      232.65      250.94     12.54 o 
   6   5  10      213.39      243.52     18.65 o 
   7   5  10       37.53       31.16     14.47 o 
  -3   6  10      442.72      399.06     39.86 o 
  -2   6  10        0.87        6.44     15.33 o 
  -1   6  10      692.25      700.17     29.14 o 
   0   6  10      160.15      177.71     19.89 o 
   1   6  10       62.29       53.76     15.15 o 
   2   6  10      313.76      335.12     22.16 o 
   3   6  10      682.08      714.57     26.70 o 
   4   6  10       17.84        9.66     11.69 o 
   5   6  10      512.56      550.24     19.68 o 
   6   6  10        1.14       -4.69     15.64 o 
   7   6  10       31.71       29.51     16.58 o 
  -1   7  10      113.04       90.46     20.30 o 
   0   7  10      422.71      457.31     40.19 o 
   1   7  10        3.78        0.67     17.65 o 
   2   7  10      656.00      665.63     28.23 o 
   3   7  10       26.50       27.39     16.04 o 
   4   7  10       99.31       97.03     15.67 o 
   5   7  10       31.04       22.30     17.07 o 
   6   7  10       16.95       23.84     17.11 o 
   0   8  10        1.08        7.86     18.27 o 
   1   8  10      516.84      527.44     30.03 o 
   2   8  10       36.72       47.19     16.40 o 
   3   8  10       87.48       94.78     18.65 o 
   4   8  10        3.54        8.96     16.05 o 
   5   8  10       11.06       11.85     26.91 o 
  -2  -5  11      367.76      427.98     52.60 o 
  -1  -5  11      113.64      149.31     47.93 o 
   0  -5  11      133.75      187.08     54.65 o 
   1  -5  11      151.68      126.38     48.47 o 
   2  -5  11       26.91        7.27     40.31 o 
  -4  -4  11        3.17       16.06     44.60 o 
  -3  -4  11      631.76      622.13     52.52 o 
  -2  -4  11      516.99      540.75     57.55 o 
  -1  -4  11       92.35      137.35     49.09 o 
   0  -4  11       32.33       68.33     49.22 o 
   1  -4  11        6.63       18.13     48.47 o 
   2  -4  11        0.19       23.30     51.71 o 
   3  -4  11      124.70      179.48     54.83 o 
   4  -4  11      122.57      124.96     42.98 o 
  -4  -3  11      195.37      175.16     40.74 o 
  -3  -3  11      583.85      616.63     51.93 o 
  -2  -3  11       13.46       22.09     41.07 o 
  -1  -3  11      129.32      132.53     46.25 o 
   0  -3  11       50.85       88.09     43.24 o 
   1  -3  11       41.13       77.15     42.87 o 
   2  -3  11      100.59      125.12     48.54 o 
   3  -3  11      588.11      542.85     51.70 o 
   4  -3  11       16.70       15.13     38.47 o 
   5  -3  11        0.21       -5.03     41.07 o 
  -5  -2  11        8.37      -22.72     31.03 o 
  -4  -2  11      398.06      390.12     43.08 o 
  -3  -2  11        1.15      -29.86     31.22 o 
  -2  -2  11      104.05       72.40     40.72 o 
  -1  -2  11      340.29      343.29     43.25 o 
   0  -2  11      417.19      365.63     46.50 o 
   1  -2  11        3.13       30.31     44.66 o 
   2  -2  11        4.58       11.05     42.12 o 
   3  -2  11       24.83       23.85     40.29 o 
   4  -2  11       95.47       76.84     42.88 o 
   5  -2  11       41.70       55.25     34.86 o 
   6  -2  11      277.41      265.49     40.08 o 
  -5  -1  11      158.43      159.51     20.01 o 
  -4  -1  11       47.89       50.99     16.04 o 
  -3  -1  11       23.26       10.16     12.12 o 
  -2  -1  11      156.14      141.35     13.99 o 
  -1  -1  11     1365.25     1372.54     56.28 o 
   0  -1  11      307.27      303.58     33.95 o 
   1  -1  11      189.44      126.63     42.54 o 
   2  -1  11      135.04      123.15     37.27 o 
   3  -1  11       19.62       44.05     39.68 o 
   4  -1  11      313.98      350.01     39.16 o 
   5  -1  11      975.26     1008.34     55.06 o 
   6  -1  11      628.90      624.55     31.78 o 
  -5   0  11      171.86      197.43     16.66 o 
  -4   0  11      207.59      205.63     16.33 o 
  -3   0  11        0.20        3.90     12.05 o 
  -2   0  11      444.69      422.29     18.94 o 
  -1   0  11      147.69      147.98     11.37 o 
   0   0  11       72.52       51.29     27.20 o 
   1   0  11        2.63       19.52     29.06 o 
   2   0  11       23.16       62.89     29.48 o 
   3   0  11      167.89      136.36     35.98 o 
   4   0  11        8.31       20.05     33.46 o 
   5   0  11      995.70     1126.09     48.89 o 
   6   0  11       27.78       14.21     17.46 o 
   7   0  11      259.01      239.87     34.15 o 
  -5   1  11      194.47      218.60     28.24 o 
  -4   1  11      190.59      183.63     20.45 o 
  -3   1  11      193.39      188.47     18.46 o 
  -2   1  11       97.70       99.94     15.61 o 
  -1   1  11      135.23      126.85     17.03 o 
   0   1  11       16.70        9.82      8.60 o 
   1   1  11      535.74      559.19     37.27 o 
   2   1  11     1383.39     1326.47     46.21 o 
   3   1  11      113.61      114.35     25.49 o 
   4   1  11     1255.88     1227.76     22.24 o 
   5   1  11      209.95      218.12     12.69 o 
   6   1  11        3.40       -3.80     12.31 o 
   7   1  11      313.05      285.20     34.74 o 
  -5   2  11      243.40      216.34     24.26 o 
  -4   2  11       22.65       22.62     18.32 o 
  -3   2  11      210.98      223.48     21.05 o 
  -2   2  11       23.19       -2.35     20.46 o 
  -1   2  11      133.24      130.02     26.34 o 
   0   2  11       59.85       70.02     23.11 o 
   1   2  11     1540.90     1542.37     25.58 o 
   2   2  11      403.12      367.74     25.58 o 
   3   2  11      291.44      264.52     28.43 o 
   4   2  11      191.66      195.08     10.92 o 
   5   2  11      116.43       99.87     10.39 o 
   6   2  11       12.83       22.62     12.19 o 
   7   2  11      581.14      546.83     45.31 o 
  -4   3  11       88.88       78.61     27.71 o 
  -3   3  11        4.00       13.47     25.07 o 
  -2   3  11       38.39       22.53     22.33 o 
  -1   3  11      139.32      123.58     23.86 o 
   0   3  11      548.88      575.20     36.42 o 
   1   3  11      427.08      377.22     30.55 o 
   2   3  11     1060.45     1059.83     41.54 o 
   3   3  11      587.57      568.10     26.37 o 
   4   3  11      100.32       97.26     10.04 o 
   5   3  11       30.15       33.79      9.65 o 
   6   3  11      864.54      880.40     65.12 o 
   7   3  11      369.94      428.80     34.56 o 
  -4   4  11        0.71        4.51     25.69 o 
  -3   4  11      225.01      220.42     31.29 o 
  -2   4  11      123.62      119.52     25.53 o 
  -1   4  11      317.28      339.10     34.70 o 
   0   4  11      335.81      367.16     33.55 o 
   1   4  11      142.28      142.87     11.39 o 
   2   4  11       42.70       39.95     10.19 o 
   3   4  11     1069.94     1044.13     57.98 o 
   4   4  11      330.58      345.53     14.48 o 
   5   4  11      616.35      585.31     26.84 o 
   6   4  11      816.14      853.53     28.63 o 
   7   4  11      132.27      149.12     18.30 o 
  -3   5  11      184.81      189.03     31.99 o 
  -2   5  11      101.24       71.31     27.33 o 
  -1   5  11      635.59      625.79     42.25 o 
   0   5  11        0.91        3.79     25.49 o 
   1   5  11      108.23      120.85     18.05 o 
   2   5  11       74.45       76.75      9.80 o 
   3   5  11     1201.86     1224.44     24.30 o 
   4   5  11      523.56      543.12     15.86 o 
   5   5  11     1785.56     1863.06     47.47 o 
   6   5  11        0.46       -0.62     10.27 o 
   7   5  11      266.32      294.09     22.77 o 
  -2   6  11       98.34       83.18     30.13 o 
  -1   6  11      149.51      154.21     20.03 o 
   0   6  11      236.22      234.66     20.58 o 
   1   6  11        4.96       11.38     16.63 o 
   2   6  11      819.65      817.18     30.09 o 
   3   6  11       16.91       17.10     15.34 o 
   4   6  11     1267.61     1278.65     33.22 o 
   5   6  11      172.64      190.86     14.77 o 
   6   6  11       32.10       38.51     16.80 o 
   7   6  11       12.78       16.97     15.08 o 
  -1   7  11      138.16      145.54     20.87 o 
   0   7  11        0.48        8.32     17.89 o 
   1   7  11     1068.06     1150.57     36.35 o 
   2   7  11      117.83      104.45     19.54 o 
   3   7  11      729.82      663.06     27.82 o 
   4   7  11      215.81      241.36     20.00 o 
   5   7  11        0.71        7.21     16.47 o 
   6   7  11        0.54        2.19     15.01 o 
   1   8  11      410.16      463.13     30.26 o 
   2   8  11       21.02       12.71     16.22 o 
   3   8  11       74.18       85.29     18.79 o 
   4   8  11       81.86       84.50     18.13 o 
   5   8  11       61.90       77.52     27.96 o 
  -2  -4  12      156.84      284.31     54.43 o 
  -1  -4  12      430.22      562.84     60.50 o 
   0  -4  12      365.97      444.36     53.56 o 
   1  -4  12      125.34      155.04     54.93 o 
   2  -4  12      557.26      664.58     65.95 o 
   3  -4  12      241.76      289.19     57.46 o 
  -3  -3  12      418.49      478.15     51.45 o 
  -2  -3  12      137.89      150.49     47.79 o 
  -1  -3  12      774.65      808.36     61.06 o 
   0  -3  12        0.59       18.96     45.89 o 
   1  -3  12       90.10      130.00     46.99 o 
   2  -3  12       60.27       90.63     47.27 o 
   3  -3  12       13.62        5.39     44.35 o 
   4  -3  12       48.98       53.21     48.14 o 
  -4  -2  12      145.94      114.68     41.18 o 
  -3  -2  12        1.38      -22.79     33.39 o 
  -2  -2  12      621.51      627.42     50.99 o 
  -1  -2  12      621.52      636.12     54.29 o 
   0  -2  12      197.42      184.71     46.10 o 
   1  -2  12      673.94      601.09     54.52 o 
   2  -2  12      192.10      180.77     40.58 o 
   3  -2  12      127.45      124.90     44.21 o 
   4  -2  12      858.64      906.69     56.89 o 
   5  -2  12       26.01       26.56     36.88 o 
  -4  -1  12        3.23       30.04     29.80 o 
  -3  -1  12       95.19      159.32     34.93 o 
  -2  -1  12      204.62      222.75     36.37 o 
  -1  -1  12      361.15      396.46     40.48 o 
   0  -1  12      270.07      287.25     38.39 o 
   1  -1  12     1076.13     1007.69     56.27 o 
   2  -1  12       46.69       48.21     37.00 o 
   3  -1  12       36.63       28.46     35.33 o 
   4  -1  12      107.54      140.41     38.98 o 
   5  -1  12        0.86       32.89     38.62 o 
   6  -1  12       19.48       12.46     34.58 o 
  -4   0  12       35.64       40.13     25.47 o 
  -3   0  12      218.90      217.96     30.18 o 
  -2   0  12       41.86       24.27     24.21 o 
  -1   0  12       12.79       30.57     28.82 o 
   0   0  12     1005.64     1048.98     50.42 o 
   1   0  12      479.38      562.02     41.72 o 
   2   0  12      522.08      505.41     39.07 o 
   3   0  12      154.33      150.30     35.63 o 
   4   0  12       34.58       35.09     33.61 o 
   5   0  12       13.14        9.50     30.89 o 
   6   0  12       67.50       83.80     21.47 o 
  -4   1  12      186.06      204.07     28.26 o 
  -3   1  12      781.54      804.19     34.55 o 
  -2   1  12        6.82        8.14     11.97 o 
  -1   1  12      418.80      423.40     24.73 o 
   0   1  12      326.93      304.88     35.91 o 
   1   1  12        4.06       -2.40     28.47 o 
   2   1  12      266.14      251.85     32.99 o 
   3   1  12      138.70      136.91     28.04 o 
   4   1  12       23.28        9.85     30.33 o 
   5   1  12        2.82        8.01     17.64 o 
   6   1  12      125.30      125.85     28.95 o 
   7   1  12       62.10       51.41     23.78 o 
  -4   2  12      495.62      451.58     27.11 o 
  -3   2  12      420.48      425.15     24.62 o 
  -2   2  12       82.08       90.54     16.74 o 
  -1   2  12      412.66      470.92     34.53 o 
   0   2  12        1.09        7.48     22.69 o 
   1   2  12      345.93      329.38     54.35 o 
   2   2  12      384.94      331.56     30.27 o 
   3   2  12      134.52      115.68     25.15 o 
   4   2  12        7.06       12.50      7.90 o 
   5   2  12       51.80       45.04     17.04 o 
   6   2  12      166.20      182.39     27.44 o 
   7   2  12       23.79       29.53     20.89 o 
  -4   3  12      639.56      622.17     31.30 o 
  -3   3  12       20.74       11.84     25.03 o 
  -2   3  12      254.24      239.32     33.01 o 
  -1   3  12       53.58       73.31     25.62 o 
   0   3  12        1.69       -0.19     20.73 o 
   1   3  12       54.79       26.66     25.70 o 
   2   3  12      157.55      182.70     28.60 o 
   3   3  12      167.56      149.84     15.10 o 
   4   3  12       22.86       24.01      8.67 o 
   5   3  12      169.06      198.28     12.63 o 
   6   3  12      163.08      173.50     15.96 o 
   7   3  12        1.36        8.44     22.72 o 
  -3   4  12       36.33       39.61     25.15 o 
  -2   4  12      449.79      436.41     38.86 o 
  -1   4  12        2.74       -3.69     26.62 o 
   0   4  12      272.16      240.22     31.26 o 
   1   4  12      157.29      166.58     12.53 o 
   2   4  12       43.68       37.72     11.35 o 
   3   4  12        4.25        7.17     11.51 o 
   4   4  12       27.76       32.22     12.73 o 
   5   4  12      210.53      217.50     15.44 o 
   6   4  12       10.09       19.59     12.97 o 
   7   4  12      228.93      243.74     20.53 o 
  -2   5  12      398.89      390.48     36.87 o 
  -1   5  12       26.24       39.70     27.84 o 
   0   5  12       84.40      111.88     29.15 o 
   1   5  12      156.67      172.50     27.25 o 
   2   5  12      327.56      340.86     32.09 o 
   3   5  12        3.00        3.21      9.70 o 
   4   5  12      167.51      173.25     15.82 o 
   5   5  12      156.20      160.36     12.85 o 
   6   5  12       73.81       86.25     15.51 o 
   7   5  12      621.80      617.72     28.53 o 
  -2   6  12       16.06      -13.42     28.79 o 
  -1   6  12        6.09       -2.94     28.19 o 
   0   6  12       12.81       16.94     16.67 o 
   1   6  12       24.50       42.98     15.57 o 
   2   6  12        0.10        7.83     16.83 o 
   3   6  12      120.77      137.41     18.14 o 
   4   6  12      111.04      105.85     16.29 o 
   5   6  12        6.25        6.99     11.42 o 
   6   6  12      121.91      143.71     18.16 o 
   0   7  12       59.42       66.99     18.32 o 
   1   7  12       43.11       59.75     17.99 o 
   2   7  12      104.15      128.33     20.21 o 
   3   7  12      477.51      499.22     25.88 o 
   4   7  12      235.74      235.41     20.34 o 
   5   7  12        2.03        4.28     21.00 o 
   6   7  12      141.57      143.57     20.63 o 
   2   8  12      103.17      116.67     23.00 o 
   3   8  12      246.73      259.56     23.42 o 
   4   8  12       64.43       88.54     18.30 o 
  -1  -4  13      315.76      396.54     57.92 o 
   0  -4  13        8.85       49.80     45.04 o 
   1  -4  13       27.03       18.50     43.90 o 
  -2  -3  13      452.73      471.88     49.62 o 
  -1  -3  13       16.59       10.97     38.99 o 
   0  -3  13       22.42       65.13     48.52 o 
   1  -3  13        6.01       37.22     36.57 o 
   2  -3  13      182.96      216.55     47.93 o 
   3  -3  13       18.82       28.42     38.75 o 
  -3  -2  13      199.00      175.85     38.15 o 
  -2  -2  13       29.84       11.48     36.47 o 
  -1  -2  13       38.33       30.22     35.05 o 
   0  -2  13        3.79       14.96     38.55 o 
   1  -2  13      306.10      326.49     50.92 o 
   2  -2  13      147.90      138.80     41.62 o 
   3  -2  13      808.78      917.75     57.49 o 
   4  -2  13      259.11      226.59     42.74 o 
  -3  -1  13       56.78       60.65     27.66 o 
  -2  -1  13        6.77       14.86     25.87 o 
  -1  -1  13        8.74       30.64     27.90 o 
   0  -1  13     1423.89     1385.03     62.57 o 
   1  -1  13      233.09      174.85     44.06 o 
   2  -1  13      960.49      908.98     53.15 o 
   3  -1  13      557.68      598.25     52.48 o 
   4  -1  13      107.31      129.90     36.22 o 
   5  -1  13      148.26      178.51     42.03 o 
  -4   0  13       24.96       28.92     29.23 o 
  -3   0  13        1.24       10.72     27.35 o 
  -2   0  13      184.19      183.43     30.61 o 
  -1   0  13      421.68      478.01     43.39 o 
   0   0  13     2179.37     2173.09     69.07 o 
   1   0  13       60.52      101.37     28.42 o 
   2   0  13      646.70      655.06     47.61 o 
   3   0  13       10.57        2.98     36.33 o 
   4   0  13        0.19       -1.45     33.94 o 
   5   0  13      260.31      271.91     36.76 o 
   6   0  13      191.32      171.00     32.34 o 
  -4   1  13       54.78       47.73     21.98 o 
  -3   1  13      306.20      323.21     47.74 o 
  -2   1  13       84.08       89.59     19.75 o 
  -1   1  13      862.37      881.60     33.99 o 
   0   1  13        4.74      -14.55     26.53 o 
   1   1  13      611.63      546.96     40.63 o 
   2   1  13       13.80        9.92     24.87 o 
   3   1  13       74.60       86.99     28.44 o 
   4   1  13      314.57      328.27     37.03 o 
   5   1  13      804.81      833.48     47.34 o 
   6   1  13        6.84       -0.04     23.25 o 
  -3   2  13        0.20       -0.94     26.88 o 
  -2   2  13      765.36      774.04     47.65 o 
  -1   2  13      175.55      170.57     28.12 o 
   0   2  13       93.35      104.64     29.79 o 
   1   2  13      365.33      356.64     59.22 o 
   2   2  13      692.52      623.59     38.82 o 
   3   2  13      111.62       98.12     26.21 o 
   4   2  13     1787.03     1750.09     54.53 o 
   5   2  13       98.80       97.32     18.20 o 
   6   2  13      204.26      225.03     31.47 o 
   7   2  13       10.83        5.94     26.08 o 
  -3   3  13      248.86      252.54     36.74 o 
  -2   3  13       79.15       79.74     25.80 o 
  -1   3  13        0.14       -5.88     23.66 o 
   0   3  13       34.23       34.59     27.31 o 
   1   3  13      677.58      666.52     41.95 o 
   2   3  13      103.64      114.77     26.75 o 
   3   3  13      922.14      891.87     41.19 o 
   4   3  13      209.33      224.13     17.77 o 
   5   3  13      348.41      338.38     20.72 o 
   6   3  13       32.36       45.74     22.63 o 
   7   3  13        0.93       -5.68     22.70 o 
  -3   4  13      175.88      196.56     35.17 o 
  -2   4  13        9.77       -2.47     27.33 o 
  -1   4  13       26.25       23.98     23.71 o 
   0   4  13      709.59      748.22     43.41 o 
   1   4  13      602.24      567.33     39.97 o 
   2   4  13      351.45      369.15     18.47 o 
   3   4  13      256.30      272.21     27.35 o 
   4   4  13       72.06       60.82     15.73 o 
   5   4  13       59.15       65.05     10.52 o 
   6   4  13      156.97      171.33     26.33 o 
   7   4  13      141.91      148.20     30.13 o 
  -2   5  13       43.74       55.01     29.16 o 
  -1   5  13      508.45      522.00     41.14 o 
   0   5  13      739.94      926.98     50.37 o 
   1   5  13      119.87      120.33     28.66 o 
   2   5  13      476.81      511.24     35.39 o 
   3   5  13       66.43       50.67     11.78 o 
   4   5  13        7.45       12.66     12.10 o 
   5   5  13        3.98        1.82     10.46 o 
   6   5  13      436.81      467.06     23.55 o 
  -1   6  13      471.88      524.67     43.33 o 
   0   6  13       15.88       19.67     22.79 o 
   1   6  13      134.04      165.60     30.68 o 
   2   6  13       83.19      113.59     20.13 o 
   3   6  13       52.58       53.73     18.90 o 
   4   6  13        3.68       12.74     14.95 o 
   5   6  13       85.04      106.10     13.08 o 
   6   6  13       41.42       60.85     15.33 o 
   1   7  13       20.15       47.87     18.72 o 
   2   7  13       52.05       66.95     23.73 o 
   3   7  13       32.07       29.04     16.02 o 
   4   7  13      146.30      140.06     18.59 o 
   5   7  13       39.06       64.10     29.94 o 
  -1  -3  14      208.35      200.04     51.81 o 
   0  -3  14        2.54       -9.08     44.09 o 
   1  -3  14        9.17       23.82     36.00 o 
   2  -3  14        3.90       19.74     40.85 o 
  -2  -2  14      176.27      125.04     40.63 o 
  -1  -2  14        8.50       -4.48     38.04 o 
   0  -2  14       16.41       11.19     46.08 o 
   1  -2  14        2.31        7.16     42.32 o 
   2  -2  14      199.25      208.25     44.60 o 
   3  -2  14       40.18       50.40     44.07 o 
   4  -2  14       10.15       26.08     46.26 o 
  -3  -1  14      219.43      206.95     39.83 o 
  -2  -1  14        4.79       16.74     33.99 o 
  -1  -1  14       28.82       40.99     32.76 o 
   0  -1  14       34.65       45.62     41.10 o 
   1  -1  14      343.63      305.14     43.65 o 
   2  -1  14      438.19      484.49     53.65 o 
   3  -1  14        2.60       32.69     42.28 o 
   4  -1  14       27.39       55.38     41.98 o 
   5  -1  14       36.33       33.74     39.99 o 
  -3   0  14       37.41       38.63     30.73 o 
  -2   0  14       47.81       52.70     29.22 o 
  -1   0  14      165.48      156.65     37.48 o 
   0   0  14       72.71       89.09     30.95 o 
   1   0  14      134.92      135.48     32.66 o 
   2   0  14        0.59      -39.46     39.46 o 
   3   0  14       48.69       52.77     35.47 o 
   4   0  14      184.03      223.83     37.74 o 
   5   0  14      421.88      482.78     46.91 o 
  -3   1  14      128.07      144.07     38.40 o 
  -2   1  14      308.85      276.31     39.37 o 
  -1   1  14        7.77        8.65     29.03 o 
   0   1  14       65.98       68.18     25.12 o 
   1   1  14       11.32       11.02     26.00 o 
   2   1  14       93.98      159.54     33.99 o 
   3   1  14        2.40        4.79     28.32 o 
   4   1  14     1500.51     1461.25     59.83 o 
   5   1  14       58.19       66.26     31.82 o 
   6   1  14      700.24      744.22     48.63 o 
  -3   2  14      246.65      283.16     37.99 o 
  -2   2  14        2.15       -0.23     28.33 o 
  -1   2  14      132.61      128.54     21.94 o 
   0   2  14        0.95        0.03     27.33 o 
   1   2  14       76.03       52.03     28.19 o 
   2   2  14       21.84       28.79     26.57 o 
   3   2  14      807.30      847.27     45.92 o 
   4   2  14      328.07      346.88     32.20 o 
   5   2  14      278.67      248.48     22.27 o 
   6   2  14      259.17      263.81     33.56 o 
  -2   3  14        7.25        4.24     27.20 o 
  -1   3  14        1.15       -3.90     28.25 o 
   0   3  14      494.90      555.92     42.71 o 
   1   3  14      456.57      550.11     42.06 o 
   2   3  14      578.84      581.99     86.25 o 
   3   3  14      809.41      700.26     41.11 o 
   4   3  14      145.79      141.76     17.33 o 
   5   3  14      385.01      377.63     22.62 o 
   6   3  14       82.56       76.14     25.84 o 
  -2   4  14       85.43       94.91     29.14 o 
  -1   4  14       76.30       85.37     31.84 o 
   0   4  14      527.22      539.05     42.87 o 
   1   4  14      258.78      271.05     31.53 o 
   2   4  14      508.25      521.51     33.45 o 
   3   4  14        0.24        6.83     12.16 o 
   4   4  14        0.82       -8.24     13.02 o 
   5   4  14      276.75      292.01     20.12 o 
   6   4  14      251.26      305.78     31.78 o 
  -1   5  14      345.51      377.36     40.81 o 
   0   5  14        0.85        0.39     22.77 o 
   1   5  14     1037.76     1058.56     50.98 o 
   2   5  14      207.04      190.87     31.51 o 
   3   5  14        0.05        2.07     22.72 o 
   4   5  14        1.04        4.23     12.56 o 
   5   5  14      321.13      307.47     19.48 o 
   6   5  14       52.17       36.59     21.08 o 
   0   6  14       61.94       96.56     31.75 o 
   1   6  14      149.43      136.73     31.77 o 
   2   6  14      288.68      289.65     33.58 o 
   3   6  14       40.99       43.87     26.27 o 
   4   6  14      486.44      538.59     36.59 o 
   5   6  14        0.78        4.43     13.26 o 
   2   7  14       36.94       68.20     19.14 o 
   3   7  14      864.00      924.56     36.08 o 
  -1  -2  15       18.77        1.85     42.84 o 
   0  -2  15      178.33      222.54     46.71 o 
   1  -2  15      329.05      304.39     51.44 o 
   2  -2  15        0.04        0.42     37.90 o 
  -1  -1  15       73.09       67.95     42.01 o 
   0  -1  15      174.03      155.71     40.58 o 
   1  -1  15        9.84       18.79     32.16 o 
   2  -1  15      178.91      174.82     40.94 o 
   3  -1  15      207.87      202.95     47.62 o 
   4  -1  15        1.45       32.71     40.97 o 
  -2   0  15        3.70       13.08     29.94 o 
  -1   0  15      324.15      369.06     41.79 o 
   0   0  15      287.08      309.76     42.17 o 
   1   0  15        9.65       18.10     33.94 o 
   2   0  15      178.46      140.85     44.25 o 
   3   0  15      268.49      226.66     44.99 o 
   4   0  15        0.08        0.89     36.14 o 
   5   0  15       60.62       62.67     34.08 o 
  -2   1  15       66.50       60.92     29.20 o 
  -1   1  15      439.97      405.82     38.52 o 
   0   1  15       55.07       55.27     27.08 o 
   1   1  15       18.30       28.13     25.43 o 
   2   1  15        2.61        8.00     26.17 o 
   3   1  15       26.88       37.84     29.27 o 
   4   1  15        2.07        2.28     33.63 o 
   5   1  15      264.11      328.60     39.63 o 
  -2   2  15      307.38      291.57     27.36 o 
  -1   2  15      119.13      102.28     22.36 o 
   0   2  15        0.15        9.68     17.89 o 
   1   2  15        4.57        2.47     30.68 o 
   2   2  15        2.12       -4.64     28.26 o 
   3   2  15       18.86       22.03     25.28 o 
   4   2  15      133.89      153.56     28.02 o 
   5   2  15      263.04      237.03     24.78 o 
  -2   3  15      176.63      228.28     37.27 o 
  -1   3  15        3.50        0.22     30.38 o 
   0   3  15       89.26      110.10     33.75 o 
   1   3  15       99.40      123.93     40.19 o 
   2   3  15       23.58       13.73     22.51 o 
   3   3  15        1.97       -4.78     26.76 o 
   4   3  15       71.65       68.76     16.21 o 
   5   3  15      256.48      251.58     28.04 o 
  -1   4  15        6.63       26.70     27.63 o 
   0   4  15      240.35      233.95     37.20 o 
   1   4  15      265.62      270.17     32.88 o 
   2   4  15        7.99        9.81     27.28 o 
   3   4  15       57.08       49.10     15.23 o 
   4   4  15       13.22        5.33     13.59 o 
   5   4  15      136.34      155.34     17.58 o 
   0   5  15      156.83      185.06     35.95 o 
   1   5  15       63.88       64.06     30.71 o 
   2   5  15        1.12        8.16     26.34 o 
   3   5  15        2.68       -6.45     24.05 o 
   4   5  15      162.49      181.75     17.41 o 
   5   5  15       30.70       21.08     13.97 o 
   1   6  15      109.07      101.66     28.52 o 
   2   6  15        9.37       17.01     27.50 o 
   3   6  15      254.26      226.10     34.10 o 
   4   6  15       48.29       71.46     25.07 o 
   1  -1  16       14.48        8.79     35.53 o 
   2  -1  16      550.49      594.85     59.74 o 
  -1   0  16      128.66      138.37     31.98 o 
   0   0  16        5.00       19.69     27.48 o 
   1   0  16      149.52      190.13     35.33 o 
   2   0  16      576.12      529.33     54.93 o 
   3   0  16       15.53       -2.64     35.84 o 
  -1   1  16      829.65      835.24     53.55 o 
   0   1  16       24.82       17.07     27.70 o 
   1   1  16      534.59      475.57     42.69 o 
   2   1  16        0.37       39.75     33.49 o 
   3   1  16      249.09      239.95     37.39 o 
   4   1  16      189.07      150.23     42.13 o 
  -1   2  16       55.44       51.77     32.29 o 
   0   2  16      411.43      455.37     44.18 o 
   1   2  16       54.47       63.77     28.77 o 
   2   2  16      189.49      195.98     35.25 o 
   3   2  16       98.49      108.75     30.79 o 
   4   2  16      215.28      280.49     36.06 o 
   0   3  16      412.58      384.15     28.01 o 
   1   3  16        1.86       10.23     22.89 o 
   2   3  16       66.22       62.35     31.54 o 
   3   3  16      108.03      119.45     30.83 o 
   4   3  16       49.71       56.77     16.45 o 
   5   3  16       59.48       79.60     18.10 o 
   0   4  16      155.72      102.06     35.82 o 
   1   4  16       10.81       30.24     24.99 o 
   2   4  16      245.89      285.03     41.67 o 
   3   4  16      115.10       77.88     25.30 o 
   4   4  16       53.31       55.37     15.14 o 
   1   5  16      110.79      106.95     33.45 o 
   2   5  16      393.06      427.44     40.72 o 
   3   5  16        0.23       17.38     25.09 o 
   4   5  16       24.63        3.33     25.52 o 
   2   1  17       39.80       69.94     28.06 o 
   1   2  17        0.23        9.73     27.66 o 
   2   2  17        7.99       21.79     31.50 o 
   3   2  17      168.91      189.69     37.81 o 
   2   3  17       65.00       71.57     28.30 o 
   3   3  17      187.04      207.40     33.28 o 
                                                 
